# Supplementary material for: 2-[(Adamantan-1-yl)amino­meth­yl]-4-chloro­phenol hemihydrate
Source: Acta Crystallogr Sect E Struct Rep Online. 2012 Nov 7;68(Pt 12):o3296. doi: 10.1107/S1600536812045175 (PMC3588840; doi:10.1107/S1600536812045175)
Supplement: Supplementary file 1 [file e-68-o3296-sup1.cif]

##############################################################################
#                                                                            #
# This CIF contains the data in a paper accepted for publication in          #
# Acta Crystallographica Section E. It conforms to the requirements of       #
# Notes for Authors for Acta Crystallographica Section E, and has been       #
# peer reviewed under the auspices of the IUCr Commission on Journals.       #
#                                                                            #
# Full details of the Crystallographic Information File format               #
# are given in the paper "The Crystallographic Information File (CIF):       #
# a New Standard Archive File for Crystallography" by S. R. Hall, F. H.      #
# Allen and I. D. Brown [Acta Cryst. (1991), A47, 655-685].                  #
#                                                                            #
# The current version of the core CIF dictionary is obtainable from          #
# ftp://ftp.iucr.org/pub/cif_core.dic.                                       #
#                                                                            #
# Software is freely available for graphical display of the structure(s)     #
# in this CIF. For information consult the CIF software page                 #
# http://www.iucr.org/resources/cif/software.                                #
#                                                                            #
# This file may be used for bona fide research purposes within the           #
# scientific community so long as proper attribution is given to the journal # 
# article from which it was obtained.                                        #
#                                                                            #
##############################################################################
data_I
_audit_creation_method     SHELXL-97
_chemical_name_systematic
;
2-[(Adamantan-1-yl)aminomethyl]-4-chlorophenol hemihydrate
;
_chemical_name_common     ?
_chemical_formula_moiety     'C17 H22 Cl N O, 0.5(H2 O)'
_chemical_formula_sum     'C17 H23 Cl1 N1 O1.5'
_chemical_formula_iupac     'C17 H22 Cl N O, 0.5H2 O'
_chemical_formula_weight     300.82
_chemical_melting_point     ?
_symmetry_cell_setting     monoclinic
_symmetry_space_group_name_H-M     'C 2/c'
_symmetry_space_group_name_Hall     '-C 2yc'
loop_
    _symmetry_equiv_pos_as_xyz
    'x, y, z'
    '-x, y, -z+1/2'
    'x+1/2, y+1/2, z'
    '-x+1/2, y+1/2, -z+1/2'
    '-x, -y, -z'
    'x, -y, z-1/2'
    '-x+1/2, -y+1/2, -z'
    'x+1/2, -y+1/2, z-1/2'
_cell_length_a     25.469(16)
_cell_length_b     6.365(4)
_cell_length_c     18.306(11)
_cell_angle_alpha     90.00
_cell_angle_beta     91.815(12)
_cell_angle_gamma     90.00
_cell_volume     2966(3)
_cell_formula_units_Z     8
_cell_measurement_reflns_used     941
_cell_measurement_theta_min     3.30
_cell_measurement_theta_max     22.64
_cell_measurement_temperature     296(2)
_exptl_crystal_description     block
_exptl_crystal_colour     yellow
_exptl_crystal_size_max     0.35
_exptl_crystal_size_mid     0.30
_exptl_crystal_size_min     0.16
_exptl_crystal_density_diffrn     1.347
_exptl_crystal_density_meas     ?
_exptl_crystal_density_method     'not measured'
_exptl_crystal_F_000     1288
_exptl_absorpt_coefficient_mu     0.258
_exptl_absorpt_correction_type     multi-scan
_exptl_absorpt_process_details     '(SADABS; Sheldrick, 1996)'
_exptl_absorpt_correction_T_min     0.9152
_exptl_absorpt_correction_T_max     0.9599
_exptl_special_details     ?
_diffrn_ambient_temperature     298(2)
_diffrn_radiation_type     MoK\a
_diffrn_radiation_wavelength     0.71073
_diffrn_radiation_source     'fine-focus sealed tube'
_diffrn_radiation_monochromator     graphite
_diffrn_measurement_device_type     'Bruker APEXII CCD area-detector'
_diffrn_measurement_method     '\f and \w'
_diffrn_detector_area_resol_mean     ?
_diffrn_reflns_number     6372
_diffrn_reflns_av_R_equivalents     0.0977
_diffrn_reflns_av_sigmaI/netI     0.1397
_diffrn_reflns_theta_min     2.23
_diffrn_reflns_theta_max     25.00
_diffrn_reflns_theta_full     25.05
_diffrn_measured_fraction_theta_max     0.989
_diffrn_measured_fraction_theta_full     0.989
_diffrn_reflns_limit_h_min     -30
_diffrn_reflns_limit_h_max     28
_diffrn_reflns_limit_k_min     -7
_diffrn_reflns_limit_k_max     7
_diffrn_reflns_limit_l_min     -13
_diffrn_reflns_limit_l_max     21
_diffrn_standards_number     ?
_diffrn_standards_interval_count     ?
_diffrn_standards_interval_time     ?
_diffrn_standards_decay_%     ?
_refine_special_details
;
 Refinement of F^2^ against ALL reflections.  The weighted R-factor wR and
 goodness of fit S are based on F^2^, conventional R-factors R are based
 on F, with F set to zero for negative F^2^. The threshold expression of
 F^2^ > 2sigma(F^2^) is used only for calculating R-factors(gt) etc. and is
 not relevant to the choice of reflections for refinement.  R-factors based
 on F^2^ are statistically about twice as large as those based on F, and R-
 factors based on ALL data will be even larger.
;
_reflns_number_total     2606
_reflns_number_gt     1798
_reflns_threshold_expression     I>2sigma(I)
_refine_ls_structure_factor_coef     Fsqd
_refine_ls_matrix_type     full
_refine_ls_R_factor_all     0.0987
_refine_ls_R_factor_gt     0.0686
_refine_ls_wR_factor_gt     0.1879
_refine_ls_wR_factor_ref     0.2162
_refine_ls_goodness_of_fit_ref     1.076
_refine_ls_restrained_S_all     1.076
_refine_ls_number_reflns     2606
_refine_ls_number_parameters     198
_refine_ls_number_restraints     3
_refine_ls_hydrogen_treatment     mixed
_refine_ls_weighting_scheme     calc
_refine_ls_weighting_details
         'calc w=1/[\s^2^(Fo^2^)+(0.0716P)^2^+4.2412P] where P=(Fo^2^+2Fc^2^)/3'
_atom_sites_solution_hydrogens     geom
_atom_sites_solution_primary     direct
_atom_sites_solution_secondary     difmap
_refine_ls_shift/su_max     0.001
_refine_ls_shift/su_mean     0.000
_refine_diff_density_max     0.385
_refine_diff_density_min     -0.403
_refine_ls_extinction_method     none
_refine_ls_extinction_coef     ?
loop_
    _atom_type_symbol
    _atom_type_description
    _atom_type_scat_dispersion_real
    _atom_type_scat_dispersion_imag
    _atom_type_scat_source
    'C' 'C' 0.0033 0.0016
                         'International Tables Vol C Tables 4.2.6.8 and 6.1.1.4'
    'H' 'H' 0.0000 0.0000
                         'International Tables Vol C Tables 4.2.6.8 and 6.1.1.4'
    'N' 'N' 0.0061 0.0033
                         'International Tables Vol C Tables 4.2.6.8 and 6.1.1.4'
    'O' 'O' 0.0106 0.0060
                         'International Tables Vol C Tables 4.2.6.8 and 6.1.1.4'
    'Cl' 'Cl' 0.1484 0.1585
                         'International Tables Vol C Tables 4.2.6.8 and 6.1.1.4'
_computing_data_collection     'APEX2 (Bruker, 2004)'
_computing_cell_refinement     'SAINT (Bruker, 2004)'
_computing_data_reduction     'SAINT (Bruker, 2004)'
_computing_structure_solution     'SHELXS97 (Sheldrick, 2008)'
_computing_structure_refinement     'SHELXL97 (Sheldrick, 2008)'
_computing_molecular_graphics     'SHELXTL (Sheldrick, 2008)'
_computing_publication_material     'SHELXL97 (Sheldrick, 2008)'
loop_
    _atom_site_type_symbol
    _atom_site_label
    _atom_site_fract_x
    _atom_site_fract_y
    _atom_site_fract_z
    _atom_site_U_iso_or_equiv
    _atom_site_adp_type
    _atom_site_calc_flag
    _atom_site_refinement_flags
    _atom_site_occupancy
    _atom_site_symmetry_multiplicity
    _atom_site_disorder_assembly
    _atom_site_disorder_group
    C C1 0.68802(17) 0.9819(7) 0.1855(2) 0.0245(10) Uani d . 1 1 . .
    H H1C 0.6718 1.0857 0.2164 0.029 Uiso calc R 1 1 . .
    H H1D 0.7254 1.0115 0.1847 0.029 Uiso calc R 1 1 . .
    C C2 0.67926(18) 0.7615(7) 0.2166(2) 0.0276(11) Uani d . 1 1 . .
    H H2 0.6948 0.7526 0.2662 0.033 Uiso calc R 1 1 . .
    C C3 0.61919(16) 0.7207(7) 0.2187(2) 0.0225(10) Uani d . 1 1 . .
    H H3A 0.6128 0.5828 0.2392 0.027 Uiso calc R 1 1 . .
    H H3B 0.6030 0.8246 0.2495 0.027 Uiso calc R 1 1 . .
    C C4 0.59505(16) 0.7331(6) 0.1410(2) 0.0181(9) Uani d . 1 1 . .
    C C5 0.60470(15) 0.9535(6) 0.1103(2) 0.0194(9) Uani d . 1 1 . .
    H H5A 0.5884 1.0577 0.1410 0.023 Uiso calc R 1 1 . .
    H H5B 0.5890 0.9646 0.0615 0.023 Uiso calc R 1 1 . .
    C C6 0.66397(17) 0.9950(7) 0.1079(2) 0.0222(10) Uani d . 1 1 . .
    H H6 0.6700 1.1354 0.0879 0.027 Uiso calc R 1 1 . .
    C C7 0.68971(16) 0.8294(6) 0.0594(2) 0.0194(9) Uani d . 1 1 . .
    H H7A 0.6748 0.8377 0.0101 0.023 Uiso calc R 1 1 . .
    H H7B 0.7271 0.8560 0.0575 0.023 Uiso calc R 1 1 . .
    C C8 0.70416(16) 0.5981(7) 0.1683(3) 0.0256(10) Uani d . 1 1 . .
    H H8A 0.6985 0.4590 0.1882 0.031 Uiso calc R 1 1 . .
    H H8B 0.7417 0.6221 0.1671 0.031 Uiso calc R 1 1 . .
    C C9 0.68029(16) 0.6101(6) 0.0909(2) 0.0217(10) Uani d . 1 1 . .
    H H9 0.6967 0.5042 0.0601 0.026 Uiso calc R 1 1 . .
    C C10 0.62049(16) 0.5697(7) 0.0927(2) 0.0215(10) Uani d . 1 1 . .
    H H10A 0.6052 0.5776 0.0435 0.026 Uiso calc R 1 1 . .
    H H10B 0.6140 0.4301 0.1117 0.026 Uiso calc R 1 1 . .
    C C11 0.50199(15) 0.7241(6) 0.0828(2) 0.0195(9) Uani d . 1 1 . .
    H H11A 0.4970 0.8739 0.0758 0.023 Uiso calc R 1 1 . .
    H H11B 0.5173 0.6669 0.0393 0.023 Uiso calc R 1 1 . .
    C C12 0.45058(16) 0.6210(6) 0.0955(2) 0.0182(9) Uani d . 1 1 . .
    C C13 0.44999(15) 0.4119(6) 0.1226(2) 0.0190(9) Uani d . 1 1 . .
    C C14 0.40219(17) 0.3142(7) 0.1333(2) 0.0225(10) Uani d . 1 1 . .
    H H14 0.4017 0.1768 0.1506 0.027 Uiso calc R 1 1 . .
    C C15 0.35494(16) 0.4183(7) 0.1187(2) 0.0220(9) Uani d . 1 1 . .
    H H15 0.3230 0.3522 0.1263 0.026 Uiso calc R 1 1 . .
    C C16 0.35647(16) 0.6241(7) 0.0923(2) 0.0196(9) Uani d . 1 1 . .
    C C17 0.40353(16) 0.7250(6) 0.0811(2) 0.0184(9) Uani d . 1 1 . .
    H H17 0.4037 0.8626 0.0640 0.022 Uiso calc R 1 1 . .
    Cl Cl1 0.29758(4) 0.75941(17) 0.07489(6) 0.0262(4) Uani d . 1 1 . .
    H H1 0.5251(19) 0.367(15) 0.133(6) 0.16(5) Uiso d D 1 1 . .
    H H1A 0.5178(18) 0.748(7) 0.181(2) 0.045(16) Uiso d D 1 1 . .
    N N1 0.53801(14) 0.6858(6) 0.14802(19) 0.0207(8) Uani d D 1 1 . .
    O O1 0.49570(13) 0.3128(5) 0.13804(18) 0.0272(8) Uani d D 1 1 . .
    O O1W 0.5000 1.0204(8) 0.2500 0.0532(17) Uani d SD 1 2 . .
    H H1W 0.491(2) 1.097(7) 0.286(2) 0.040(16) Uiso d D 1 1 . .
loop_
    _atom_site_aniso_label
    _atom_site_aniso_U_11
    _atom_site_aniso_U_22
    _atom_site_aniso_U_33
    _atom_site_aniso_U_12
    _atom_site_aniso_U_13
    _atom_site_aniso_U_23
    C1 0.025(2) 0.030(2) 0.019(2) -0.0099(19) 0.0030(17) -0.0067(19)
    C2 0.027(2) 0.038(3) 0.017(2) -0.005(2) -0.0043(18) 0.005(2)
    C3 0.021(2) 0.028(2) 0.019(2) -0.0037(18) 0.0025(17) 0.0021(18)
    C4 0.017(2) 0.015(2) 0.022(2) -0.0023(16) 0.0028(16) 0.0003(17)
    C5 0.019(2) 0.020(2) 0.020(2) 0.0036(17) 0.0064(16) -0.0012(17)
    C6 0.029(2) 0.016(2) 0.022(2) -0.0015(18) 0.0032(18) -0.0026(18)
    C7 0.019(2) 0.020(2) 0.020(2) -0.0029(17) 0.0056(16) -0.0023(17)
    C8 0.015(2) 0.025(2) 0.036(3) -0.0031(18) 0.0000(18) 0.006(2)
    C9 0.020(2) 0.018(2) 0.028(3) 0.0019(17) 0.0057(17) -0.0041(18)
    C10 0.025(2) 0.018(2) 0.021(2) -0.0047(18) 0.0019(17) -0.0019(17)
    C11 0.018(2) 0.022(2) 0.019(2) 0.0006(17) -0.0007(16) 0.0023(17)
    C12 0.024(2) 0.018(2) 0.013(2) 0.0003(17) -0.0001(16) -0.0017(16)
    C13 0.021(2) 0.021(2) 0.016(2) 0.0025(17) 0.0014(16) -0.0028(17)
    C14 0.030(2) 0.015(2) 0.022(2) -0.0027(18) -0.0010(18) 0.0008(18)
    C15 0.021(2) 0.029(2) 0.016(2) -0.0024(18) -0.0002(16) -0.0037(18)
    C16 0.022(2) 0.026(2) 0.011(2) 0.0057(18) -0.0022(16) -0.0013(17)
    C17 0.024(2) 0.018(2) 0.013(2) 0.0010(17) 0.0009(16) 0.0015(16)
    Cl1 0.0204(6) 0.0357(7) 0.0225(6) 0.0044(5) 0.0000(4) 0.0045(5)
    N1 0.0196(18) 0.029(2) 0.0139(19) 0.0023(16) -0.0018(14) -0.0034(15)
    O1 0.0271(18) 0.0216(16) 0.0326(19) 0.0043(14) -0.0043(14) 0.0000(14)
    O1W 0.037(3) 0.017(3) 0.106(6) 0.000 0.012(3) 0.000
_geom_special_details
;
 All esds (except the esd in the dihedral angle between two l.s. planes)
 are estimated using the full covariance matrix.  The cell esds are taken
 into account individually in the estimation of esds in distances, angles
 and torsion angles; correlations between esds in cell parameters are only
 used when they are defined by crystal symmetry.  An approximate (isotropic)
 treatment of cell esds is used for estimating esds involving l.s. planes.
;
loop_
    _geom_bond_atom_site_label_1
    _geom_bond_atom_site_label_2
    _geom_bond_site_symmetry_2
    _geom_bond_distance
    _geom_bond_publ_flag
    C1 C6 . 1.531(6) ?
    C1 C2 . 1.533(6) ?
    C1 H1C . 0.9700 ?
    C1 H1D . 0.9700 ?
    C2 C8 . 1.517(6) ?
    C2 C3 . 1.553(6) ?
    C2 H2 . 0.9800 ?
    C3 C4 . 1.534(6) ?
    C3 H3A . 0.9700 ?
    C3 H3B . 0.9700 ?
    C4 N1 . 1.493(5) ?
    C4 C10 . 1.523(6) ?
    C4 C5 . 1.534(5) ?
    C5 C6 . 1.534(6) ?
    C5 H5A . 0.9700 ?
    C5 H5B . 0.9700 ?
    C6 C7 . 1.539(6) ?
    C6 H6 . 0.9800 ?
    C7 C9 . 1.532(6) ?
    C7 H7A . 0.9700 ?
    C7 H7B . 0.9700 ?
    C8 C9 . 1.524(6) ?
    C8 H8A . 0.9700 ?
    C8 H8B . 0.9700 ?
    C9 C10 . 1.546(6) ?
    C9 H9 . 0.9800 ?
    C10 H10A . 0.9700 ?
    C10 H10B . 0.9700 ?
    C11 C12 . 1.489(6) ?
    C11 N1 . 1.502(5) ?
    C11 H11A . 0.9700 ?
    C11 H11B . 0.9700 ?
    C12 C17 . 1.387(6) ?
    C12 C13 . 1.421(6) ?
    C13 O1 . 1.346(5) ?
    C13 C14 . 1.387(6) ?
    C14 C15 . 1.392(6) ?
    C14 H14 . 0.9300 ?
    C15 C16 . 1.397(6) ?
    C15 H15 . 0.9300 ?
    C16 C17 . 1.381(6) ?
    C16 Cl1 . 1.750(4) ?
    C17 H17 . 0.9300 ?
    N1 H1A . 0.90(2) ?
    O1 H1 . 0.83(2) ?
    O1W H1W . 0.847(19) ?
loop_
    _geom_angle_atom_site_label_1
    _geom_angle_atom_site_label_2
    _geom_angle_atom_site_label_3
    _geom_angle_site_symmetry_1
    _geom_angle_site_symmetry_3
    _geom_angle
    _geom_angle_publ_flag
    C6 C1 C2 . . 109.6(3) ?
    C6 C1 H1C . . 109.8 ?
    C2 C1 H1C . . 109.8 ?
    C6 C1 H1D . . 109.8 ?
    C2 C1 H1D . . 109.8 ?
    H1C C1 H1D . . 108.2 ?
    C8 C2 C1 . . 110.0(4) ?
    C8 C2 C3 . . 109.3(4) ?
    C1 C2 C3 . . 108.5(4) ?
    C8 C2 H2 . . 109.7 ?
    C1 C2 H2 . . 109.7 ?
    C3 C2 H2 . . 109.7 ?
    C4 C3 C2 . . 109.5(3) ?
    C4 C3 H3A . . 109.8 ?
    C2 C3 H3A . . 109.8 ?
    C4 C3 H3B . . 109.8 ?
    C2 C3 H3B . . 109.8 ?
    H3A C3 H3B . . 108.2 ?
    N1 C4 C10 . . 110.2(3) ?
    N1 C4 C5 . . 112.6(3) ?
    C10 C4 C5 . . 109.7(3) ?
    N1 C4 C3 . . 105.8(3) ?
    C10 C4 C3 . . 109.7(3) ?
    C5 C4 C3 . . 108.8(3) ?
    C4 C5 C6 . . 109.7(3) ?
    C4 C5 H5A . . 109.7 ?
    C6 C5 H5A . . 109.7 ?
    C4 C5 H5B . . 109.7 ?
    C6 C5 H5B . . 109.7 ?
    H5A C5 H5B . . 108.2 ?
    C1 C6 C5 . . 109.2(3) ?
    C1 C6 C7 . . 109.5(3) ?
    C5 C6 C7 . . 109.7(3) ?
    C1 C6 H6 . . 109.5 ?
    C5 C6 H6 . . 109.5 ?
    C7 C6 H6 . . 109.5 ?
    C9 C7 C6 . . 109.4(3) ?
    C9 C7 H7A . . 109.8 ?
    C6 C7 H7A . . 109.8 ?
    C9 C7 H7B . . 109.8 ?
    C6 C7 H7B . . 109.8 ?
    H7A C7 H7B . . 108.2 ?
    C2 C8 C9 . . 110.2(3) ?
    C2 C8 H8A . . 109.6 ?
    C9 C8 H8A . . 109.6 ?
    C2 C8 H8B . . 109.6 ?
    C9 C8 H8B . . 109.6 ?
    H8A C8 H8B . . 108.1 ?
    C8 C9 C7 . . 109.4(3) ?
    C8 C9 C10 . . 109.7(3) ?
    C7 C9 C10 . . 109.0(3) ?
    C8 C9 H9 . . 109.6 ?
    C7 C9 H9 . . 109.6 ?
    C10 C9 H9 . . 109.6 ?
    C4 C10 C9 . . 109.6(3) ?
    C4 C10 H10A . . 109.7 ?
    C9 C10 H10A . . 109.7 ?
    C4 C10 H10B . . 109.7 ?
    C9 C10 H10B . . 109.7 ?
    H10A C10 H10B . . 108.2 ?
    C12 C11 N1 . . 108.9(3) ?
    C12 C11 H11A . . 109.9 ?
    N1 C11 H11A . . 109.9 ?
    C12 C11 H11B . . 109.9 ?
    N1 C11 H11B . . 109.9 ?
    H11A C11 H11B . . 108.3 ?
    C17 C12 C13 . . 119.7(4) ?
    C17 C12 C11 . . 121.3(4) ?
    C13 C12 C11 . . 119.1(3) ?
    O1 C13 C14 . . 121.2(4) ?
    O1 C13 C12 . . 119.6(4) ?
    C14 C13 C12 . . 119.3(4) ?
    C13 C14 C15 . . 121.1(4) ?
    C13 C14 H14 . . 119.4 ?
    C15 C14 H14 . . 119.4 ?
    C14 C15 C16 . . 118.6(4) ?
    C14 C15 H15 . . 120.7 ?
    C16 C15 H15 . . 120.7 ?
    C17 C16 C15 . . 121.4(4) ?
    C17 C16 Cl1 . . 119.2(3) ?
    C15 C16 Cl1 . . 119.4(3) ?
    C16 C17 C12 . . 119.9(4) ?
    C16 C17 H17 . . 120.0 ?
    C12 C17 H17 . . 120.0 ?
    C4 N1 C11 . . 118.0(3) ?
    C4 N1 H1A . . 123(4) ?
    C11 N1 H1A . . 96(4) ?
    C13 O1 H1 . . 124(7) ?
loop_
    _geom_torsion_atom_site_label_1
    _geom_torsion_atom_site_label_2
    _geom_torsion_atom_site_label_3
    _geom_torsion_atom_site_label_4
    _geom_torsion_site_symmetry_1
    _geom_torsion_site_symmetry_2
    _geom_torsion_site_symmetry_3
    _geom_torsion_site_symmetry_4
    _geom_torsion
    _geom_torsion_publ_flag
    C6 C1 C2 C8 . . . . 59.0(5) ?
    C6 C1 C2 C3 . . . . -60.5(4) ?
    C8 C2 C3 C4 . . . . -59.4(4) ?
    C1 C2 C3 C4 . . . . 60.6(4) ?
    C2 C3 C4 N1 . . . . 178.3(3) ?
    C2 C3 C4 C10 . . . . 59.5(4) ?
    C2 C3 C4 C5 . . . . -60.5(4) ?
    N1 C4 C5 C6 . . . . 177.4(3) ?
    C10 C4 C5 C6 . . . . -59.5(4) ?
    C3 C4 C5 C6 . . . . 60.5(4) ?
    C2 C1 C6 C5 . . . . 60.9(4) ?
    C2 C1 C6 C7 . . . . -59.2(4) ?
    C4 C5 C6 C1 . . . . -60.7(4) ?
    C4 C5 C6 C7 . . . . 59.3(4) ?
    C1 C6 C7 C9 . . . . 59.9(4) ?
    C5 C6 C7 C9 . . . . -59.9(4) ?
    C1 C2 C8 C9 . . . . -59.3(4) ?
    C3 C2 C8 C9 . . . . 59.7(4) ?
    C2 C8 C9 C7 . . . . 59.7(4) ?
    C2 C8 C9 C10 . . . . -59.8(4) ?
    C6 C7 C9 C8 . . . . -59.8(4) ?
    C6 C7 C9 C10 . . . . 60.1(4) ?
    N1 C4 C10 C9 . . . . -175.5(3) ?
    C5 C4 C10 C9 . . . . 60.1(4) ?
    C3 C4 C10 C9 . . . . -59.4(4) ?
    C8 C9 C10 C4 . . . . 59.3(4) ?
    C7 C9 C10 C4 . . . . -60.5(4) ?
    N1 C11 C12 C17 . . . . 134.1(4) ?
    N1 C11 C12 C13 . . . . -46.0(5) ?
    C17 C12 C13 O1 . . . . -178.6(4) ?
    C11 C12 C13 O1 . . . . 1.5(6) ?
    C17 C12 C13 C14 . . . . 0.9(6) ?
    C11 C12 C13 C14 . . . . -179.0(4) ?
    O1 C13 C14 C15 . . . . 178.8(4) ?
    C12 C13 C14 C15 . . . . -0.7(6) ?
    C13 C14 C15 C16 . . . . 0.4(6) ?
    C14 C15 C16 C17 . . . . -0.4(6) ?
    C14 C15 C16 Cl1 . . . . -178.9(3) ?
    C15 C16 C17 C12 . . . . 0.7(6) ?
    Cl1 C16 C17 C12 . . . . 179.2(3) ?
    C13 C12 C17 C16 . . . . -0.9(6) ?
    C11 C12 C17 C16 . . . . 179.0(4) ?
    C10 C4 N1 C11 . . . . -72.3(4) ?
    C5 C4 N1 C11 . . . . 50.5(5) ?
    C3 C4 N1 C11 . . . . 169.2(3) ?
    C12 C11 N1 C4 . . . . 166.7(3) ?
loop_
    _geom_hbond_atom_site_label_D
    _geom_hbond_atom_site_label_H
    _geom_hbond_atom_site_label_A
    _geom_hbond_site_symmetry_A
    _geom_hbond_distance_DH
    _geom_hbond_distance_HA
    _geom_hbond_distance_DA
    _geom_hbond_angle_DHA
    O1 H1 N1 1_555 0.83(6) 2.07(9) 2.611(5) 122(7)
    O1W H1W O1 2_665 0.84(4) 1.99(4) 2.768(5) 153(5)
    N1 H1A O1W 1_555 0.90(4) 2.20(4) 3.012(5) 150(4)
data_global
_journal_date_recd_electronic     2012-08-31
_journal_date_accepted     2012-11-01
_journal_name_full     'Acta Crystallographica, Section E'
_journal_year     2012
_journal_volume     68
_journal_issue     12
_journal_page_first     o3296
_journal_page_last     o3296
_journal_paper_category     QO
_journal_paper_doi     10.1107/S1600536812045175
_journal_coeditor_code     LD2073
_publ_contact_author_name     'Xudong Jin'
_publ_contact_author_address
;
College of Chemistry, Liaoning University, Shenyang 110036,
People's Republic of China
;
_publ_contact_author_email     'jinxudong@yahoo.com'
_publ_contact_author_fax     '86-24-62202380'
_publ_contact_author_phone     '86-24-62202380'
_publ_section_title
;
2-[(Adamantan-1-yl)aminomethyl]-4-chlorophenol hemihydrate
;
loop_
    _publ_author_name
    _publ_author_footnote
    _publ_author_address
    'Jin, Xu-Dong' .
;
College of Chemistry, Liaoning University, Shenyang 110036,
People's Republic of China
;
    'Yin, Xue-Yue' .
;
College of Chemistry, Liaoning University, Shenyang 110036,
People's Republic of China
;
    'Xu, Lu-Sha' .
;
College of Chemistry, Liaoning University, Shenyang 110036,
People's Republic of China
;
    'Ge, Chun-Hua' .
;
College of Chemistry, Liaoning University, Shenyang 110036,
People's Republic of China
;
    'Chang, Xiao-Hong' .
;
College of Chemistry, Liaoning University, Shenyang 110036,
People's Republic of China
;
