# Supplementary material for: 2-[(Adamantan-1-yl)amino­meth­yl]-4-chloro­phenol hemihydrate
Source: Acta Crystallogr Sect E Struct Rep Online. 2012 Nov 7;68(Pt 12):o3296. doi: 10.1107/S1600536812045175 (PMC3588840; doi:10.1107/S1600536812045175)
Supplement: Supplementary file 2 [file e-68-o3296-Isup2.hkl]

# 
# h,k,l, Fc-squared, Fo-squared, sigma(Fo-squared) and status flag 
# 
data_I
_shelx_title ' 1 in C2/c' 
_shelx_refln_list_code          4 
_shelx_F_calc_maximum      432.93 
_exptl_crystal_F_000      1288.00 
_reflns_d_resolution_high  0.8394 
 
loop_ 
 _symmetry_equiv_pos_as_xyz 
 'x, y, z' 
 '-x, y, -z+1/2' 
 'x+1/2, y+1/2, z' 
 '-x+1/2, y+1/2, -z+1/2' 
 '-x, -y, -z' 
 'x, -y, z-1/2' 
 '-x+1/2, -y+1/2, -z' 
 'x+1/2, -y+1/2, z-1/2' 
 
_cell_length_a    25.4695 
_cell_length_b     6.3652 
_cell_length_c    18.3055 
_cell_angle_alpha  90.000 
_cell_angle_beta   91.815 
_cell_angle_gamma  90.000 
 
_shelx_F_squared_multiplier     1.000 
 
loop_ 
 _refln_index_h 
 _refln_index_k 
 _refln_index_l 
 _refln_F_squared_calc 
 _refln_F_squared_meas 
 _refln_F_squared_sigma 
 _refln_observed_status 
   4   0   0     6405.58     5530.80    789.39 o 
   8   0   0     3270.02     3324.00    340.45 o 
  10   0   0    80828.81    73775.76  10479.36 o 
  12   0   0     1438.14     1271.10    145.12 o 
  14   0   0     1627.23     2634.86    397.50 o 
  16   0   0     2515.94     2983.65    446.02 o 
  18   0   0      119.50      250.05     83.98 o 
  20   0   0    21653.42    22154.93   3166.54 o 
  22   0   0     1458.23     1705.52    298.55 o 
  24   0   0     1001.75     1035.62    222.06 o 
  26   0   0      147.66      128.75     91.43 o 
  28   0   0       33.93      -33.59     93.29 o 
  30   0   0      979.20     1005.78    216.46 o 
   1   1   0    12815.43    13081.70   1122.62 o 
   3   1   0      296.23      287.35     55.99 o 
   5   1   0     1860.11     1685.25    154.35 o 
   7   1   0      284.14      205.58     64.29 o 
   9   1   0      107.67       59.56     57.65 o 
  11   1   0    14365.76    15064.88   1607.83 o 
  13   1   0     1225.63     1571.19    198.11 o 
  15   1   0     1111.31     1309.51    135.97 o 
  17   1   0      239.73      389.68     89.57 o 
  19   1   0      139.96      120.88     46.63 o 
  21   1   0      327.60      372.07     77.17 o 
  23   1   0      386.46      307.43    179.14 o 
  25   1   0        0.62       83.20     69.00 o 
  27   1   0       15.53       46.73     63.74 o 
  29   1   0        0.01       82.21     69.47 o 
   0   2   0    25838.81    26105.67   2809.24 o 
   2   2   0      618.84      650.33     58.02 o 
   4   2   0     4507.16     4663.88    506.43 o 
   6   2   0       31.02       35.78     29.99 o 
   8   2   0      447.59      425.03     60.87 o 
  10   2   0    22362.91    22166.13   3160.94 o 
  12   2   0      653.09      468.04    140.88 o 
  14   2   0      105.50      125.38     54.69 o 
  16   2   0        3.53       21.93     68.06 o 
  18   2   0     1248.10     1432.99    204.99 o 
  20   2   0     3155.61     1838.00    306.02 o 
  22   2   0        2.01      -50.39     49.15 o 
  24   2   0     1218.61     1285.67    177.60 o 
  26   2   0       57.34      180.17     75.30 o 
  28   2   0       46.10       75.25     74.77 o 
   1   3   0    27466.51    32629.08   2794.91 o 
   3   3   0     2325.15     1950.16    186.29 o 
   5   3   0      196.11       98.81     48.36 o 
   7   3   0     3638.55     3301.89    347.04 o 
   9   3   0      984.82      937.99    123.29 o 
  11   3   0     1128.18      916.02    275.26 o 
  13   3   0      623.83      592.73     85.46 o 
  15   3   0      638.08      638.70    116.12 o 
  17   3   0      442.14      193.56    145.90 o 
  19   3   0     1879.38     1796.28    258.22 o 
  21   3   0     1343.89     1153.21    146.32 o 
  23   3   0      982.87     1097.88    152.77 o 
  25   3   0        2.15      -76.53     51.02 o 
  27   3   0      199.65      298.79     92.79 o 
   0   4   0     5359.23     5918.32    512.87 o 
   2   4   0      874.65      958.70    117.43 o 
   4   4   0       72.34      111.16     32.52 o 
   6   4   0      158.81      195.91     62.75 o 
   8   4   0       23.19       68.65     36.41 o 
  10   4   0    14046.13    15216.64   1283.80 o 
  12   4   0      288.20      343.79     78.39 o 
  14   4   0       16.72       50.80     66.76 o 
  16   4   0       10.53      -10.38     53.46 o 
  18   4   0        0.58       67.58     72.71 o 
  20   4   0      682.64      690.41    182.09 o 
  22   4   0      824.12      804.44    176.76 o 
  24   4   0      862.12      617.79    111.68 o 
   1   5   0       28.42       -2.99     47.31 o 
   3   5   0     7630.44     8395.64    732.50 o 
   5   5   0     2627.32     2623.99    246.67 o 
   7   5   0      463.41      281.86    149.12 o 
   9   5   0     4114.59     4527.05    409.78 o 
  11   5   0      562.33      536.33    203.39 o 
  13   5   0      887.06      766.84    111.11 o 
  15   5   0      824.30      687.05    110.34 o 
  17   5   0        2.03       -8.79     59.64 o 
  19   5   0       47.62      118.34     83.82 o 
  21   5   0        4.68      -20.13     57.83 o 
   0   6   0     2139.83     2299.84    282.72 o 
   2   6   0      735.61      817.71    110.12 o 
   4   6   0      360.45      362.63     76.43 o 
   6   6   0      424.97      308.77    144.03 o 
   8   6   0      241.87      245.63     85.60 o 
  10   6   0      528.88      480.83     89.12 o 
  12   6   0     2143.51     2641.20    304.79 o 
  14   6   0      219.58      243.73     88.38 o 
  16   6   0        1.24      -76.29     63.75 o 
  18   6   0       92.32       85.51     79.61 o 
   1   7   0     1877.05     2072.62    297.22 o 
   3   7   0        7.96       58.81     68.74 o 
   5   7   0       93.80       72.63     71.21 o 
   7   7   0      479.23      432.39     96.28 o 
   9   7   0      395.96      275.26     96.98 o 
  11   7   0      279.44      273.44    109.31 o 
 -29   1   1      401.70      429.53    102.00 o 
 -27   1   1      164.90       42.75     66.39 o 
 -25   1   1     1300.72     1247.66    174.80 o 
 -23   1   1     2134.19     2495.20    279.52 o 
 -21   1   1     2251.32     2352.31    271.15 o 
 -19   1   1     2267.87     2682.63    289.59 o 
 -17   1   1      299.95      345.21     95.16 o 
 -15   1   1     1832.00     1513.32    244.45 o 
 -13   1   1    37077.22    40150.53   5709.96 o 
 -11   1   1      843.84      920.16    130.44 o 
  -9   1   1      782.47      -11.35     29.50 o 
  -7   1   1     6602.38     6637.26    953.43 o 
  -5   1   1     3180.29     2638.09    272.49 o 
  -3   1   1    56523.36    31537.17   4474.73 o 
  -1   1   1    15798.41    16219.00   1746.28 o 
   1   1   1    20073.81    23104.23   2486.94 o 
   3   1   1     5395.61     5145.08    425.23 o 
   5   1   1     1486.19     1543.19    119.00 o 
   7   1   1     6195.76     6159.10    532.86 o 
   9   1   1     4108.76     4156.81    420.94 o 
  11   1   1       59.95       94.05     53.83 o 
  13   1   1      309.53      382.90     62.10 o 
  15   1   1     1168.62     1601.48    131.04 o 
  17   1   1      827.19     1047.42     98.47 o 
  19   1   1     1308.07     1280.33    158.32 o 
  21   1   1     2015.16     2555.23    286.31 o 
  23   1   1     1398.53     1923.32    331.23 o 
  25   1   1       25.54       44.44     63.65 o 
  27   1   1       76.89      115.77     71.84 o 
  29   1   1     1569.23     1689.67    216.28 o 
 -28   2   1       26.79       15.87     71.84 o 
 -26   2   1      194.45      297.71     82.94 o 
 -24   2   1      472.23      714.68    125.02 o 
 -22   2   1       29.34       71.98     57.07 o 
 -20   2   1      737.90      627.44    125.96 o 
 -18   2   1      105.27       85.84     80.24 o 
 -16   2   1       20.58       69.38     86.77 o 
 -14   2   1      124.76       31.06     51.67 o 
 -12   2   1     3866.68     4786.76    498.14 o 
 -10   2   1     1315.50     1217.05    261.79 o 
  -8   2   1      105.68      172.51     56.94 o 
  -6   2   1      269.28      135.50     31.82 o 
  -4   2   1        5.84       14.52     20.82 o 
  -2   2   1     2679.26     2557.45    226.98 o 
   0   2   1     1120.68     1343.09     95.28 o 
   2   2   1      616.20      676.38     59.52 o 
   4   2   1       14.46        8.44     16.19 o 
   6   2   1      140.74      185.22     22.71 o 
   8   2   1        1.10       42.14     16.87 o 
  10   2   1       40.67       54.68     61.13 o 
  12   2   1      164.61       40.53     56.40 o 
  14   2   1      180.57      209.56     44.56 o 
  16   2   1        6.19       47.56     41.36 o 
  18   2   1        5.62      -20.57     44.43 o 
  20   2   1       68.69      113.06     87.78 o 
  22   2   1      465.80      533.79    216.46 o 
  24   2   1      439.34      386.04     95.34 o 
  26   2   1      225.90      127.73     79.31 o 
  28   2   1        0.81       80.55     68.33 o 
 -27   3   1      105.34      168.74     98.90 o 
 -25   3   1      211.44      241.69     80.41 o 
 -23   3   1      451.74      514.76    172.60 o 
 -21   3   1     2684.67     2267.01    265.93 o 
 -19   3   1      385.67      522.46     85.69 o 
 -17   3   1        1.95      -21.70     42.56 o 
 -15   3   1       12.96       15.44     47.43 o 
 -13   3   1     2162.57     2328.58    290.50 o 
 -11   3   1     5936.87     6081.61    644.86 o 
  -9   3   1     4446.59     2037.68    311.65 o 
  -7   3   1       61.68      102.28     45.51 o 
  -5   3   1        3.63       16.16     29.48 o 
  -3   3   1     2228.08     2352.31    220.16 o 
  -1   3   1    24338.65    28389.07   2440.62 o 
   1   3   1     3049.12     3430.23    308.64 o 
   3   3   1      634.07      652.08     70.83 o 
   5   3   1     1680.97     1508.28    180.46 o 
   7   3   1      565.53      591.69     87.73 o 
   9   3   1     4603.00     4599.45    342.10 o 
  11   3   1     2721.52     2611.61    211.83 o 
  13   3   1     1005.58      949.77    201.45 o 
  15   3   1      255.73      302.75     81.08 o 
  17   3   1      477.88      409.69    100.47 o 
  19   3   1     1328.05     1122.46    208.71 o 
  21   3   1      646.33      751.05    133.92 o 
  23   3   1     1531.21     1839.96    203.94 o 
  25   3   1       12.83       45.91     65.26 o 
  27   3   1       38.83      -43.58     69.38 o 
 -24   4   1       26.23      -71.54     63.57 o 
 -22   4   1        3.71       29.98     56.77 o 
 -20   4   1       72.34       93.82     62.09 o 
 -18   4   1      156.33      152.25    102.66 o 
 -16   4   1      616.73      742.51    165.85 o 
 -14   4   1     2053.79     2168.63    223.78 o 
 -12   4   1     2336.33     2462.60    360.08 o 
 -10   4   1     3104.93     3482.65    314.87 o 
  -8   4   1       21.37      -18.16     31.63 o 
  -6   4   1     1272.33     1445.08    125.37 o 
  -4   4   1     2838.89     3108.81    250.91 o 
  -2   4   1      490.89      464.64     78.38 o 
   0   4   1       38.75       34.88     19.53 o 
   2   4   1       24.73       61.62     28.89 o 
   4   4   1        0.55       64.57     29.59 o 
   6   4   1      323.94      429.85     57.37 o 
   8   4   1      308.46      420.80     63.55 o 
  10   4   1     1372.69     1402.58    137.95 o 
  12   4   1       18.61      -23.09     47.74 o 
  14   4   1        4.34       57.10     62.72 o 
  16   4   1      480.57      346.48     82.83 o 
  18   4   1      524.39      561.78    102.81 o 
  20   4   1       91.43       29.34     55.14 o 
  22   4   1      120.76      129.05     87.16 o 
  24   4   1      159.38       95.84     68.21 o 
 -21   5   1      110.40      190.91     72.32 o 
 -19   5   1       78.30      -20.81     79.23 o 
 -17   5   1      366.25      301.85     83.36 o 
 -15   5   1      107.07       63.53     84.43 o 
 -13   5   1      916.75      229.54     93.36 o 
 -11   5   1     5474.50     5501.63    576.00 o 
  -9   5   1       86.37       29.35    165.26 o 
  -7   5   1      195.27      170.86    134.34 o 
  -5   5   1       86.38      119.83     51.08 o 
  -3   5   1     7508.54     8018.77    822.63 o 
  -1   5   1     2413.41     3108.29    326.30 o 
   1   5   1       10.00       45.65     47.99 o 
   3   5   1      205.53      226.95     57.06 o 
   5   5   1      245.28      266.74     58.45 o 
   7   5   1     2436.23     2415.59    295.76 o 
   9   5   1     8205.57     9068.72    932.82 o 
  11   5   1       94.81        9.03     57.10 o 
  13   5   1      179.72       95.89     63.08 o 
  15   5   1       50.07       26.01     65.92 o 
  17   5   1      331.63      149.66    151.65 o 
  19   5   1     1255.59     1209.96    160.27 o 
  21   5   1      296.58      234.26    101.80 o 
 -18   6   1      305.85      216.03     92.70 o 
 -16   6   1      330.03      394.12    103.45 o 
 -14   6   1      158.10      182.87    131.50 o 
 -12   6   1      219.56      187.17     70.76 o 
 -10   6   1      697.49      639.48    159.78 o 
  -8   6   1      190.05      117.45    142.09 o 
  -6   6   1      433.96      476.85     93.54 o 
  -4   6   1      123.34      150.52     64.54 o 
  -2   6   1      215.95      301.54     72.75 o 
   0   6   1      365.68      277.78     63.89 o 
   2   6   1      899.60      937.92    117.24 o 
   4   6   1       72.79      138.25     59.21 o 
   6   6   1       58.81       46.14     63.30 o 
   8   6   1     1428.97     1754.07    286.34 o 
  10   6   1      173.80      241.23     69.12 o 
  12   6   1      243.36      261.46    110.45 o 
  14   6   1      103.28       78.63     78.58 o 
  16   6   1      131.32      121.11     71.26 o 
  18   6   1        0.05      -71.80     68.57 o 
 -11   7   1     2828.92     3164.09    400.05 o 
  -9   7   1       99.29       83.06     68.41 o 
  -7   7   1        6.90      -17.24     89.83 o 
  -5   7   1      446.56      750.60    128.98 o 
  -3   7   1       17.13       28.92     72.79 o 
  -1   7   1     2547.89     2097.42    214.25 o 
   1   7   1       34.20      -21.69     69.45 o 
   3   7   1      115.36       72.23     68.24 o 
   5   7   1      141.55       61.94     69.74 o 
   7   7   1       85.17      122.01     72.70 o 
   9   7   1     1387.49     1454.64    258.37 o 
  11   7   1        0.18      -95.52     64.13 o 
 -30   0   2       16.02      -83.98     91.44 o 
 -28   0   2       85.73       -3.73     93.30 o 
 -26   0   2     1733.85     1856.66    324.68 o 
 -24   0   2      376.82      520.61    160.47 o 
 -22   0   2     6160.02     7646.87   1121.39 o 
 -20   0   2      935.54     1048.68    197.80 o 
 -18   0   2     2790.82     3188.93    483.34 o 
 -16   0   2    12989.38    13920.41   1994.76 o 
  -4   0   2    10163.03     9882.37   1406.91 o 
  -2   0   2      383.37      261.25     48.52 o 
   0   0   2     1287.60     1056.15    192.20 o 
   2   0   2    13097.01    13726.33   1948.11 o 
   4   0   2     4926.20     5754.74    822.99 o 
   6   0   2        8.28       18.19     19.20 o 
   8   0   2     2749.32     2897.15    320.44 o 
  10   0   2     1730.12     1899.22    223.88 o 
  12   0   2    19528.59    20362.40   2161.45 o 
  14   0   2        6.33       65.59     38.91 o 
  16   0   2     5457.29     5864.06    599.09 o 
  18   0   2    10899.82    11017.75   1120.86 o 
  20   0   2     2773.64     2999.76    324.62 o 
  22   0   2     1903.09     2089.94    348.98 o 
  24   0   2      377.63      690.41    162.34 o 
  26   0   2      596.00      733.33    166.07 o 
  28   0   2     1295.14     1643.94    298.55 o 
  30   0   2     1471.75     1168.12    238.85 o 
 -29   1   2      165.88      234.94     82.04 o 
 -27   1   2      197.51      181.67     76.65 o 
 -25   1   2       11.71       83.54     68.51 o 
 -23   1   2     1644.89     1819.34    261.25 o 
 -21   1   2       23.01       67.46     51.00 o 
 -19   1   2      326.89      309.75     95.16 o 
 -17   1   2     3648.31     4247.06    632.64 o 
 -15   1   2       10.04       27.99     46.65 o 
 -13   1   2        0.13       29.86     48.52 o 
 -11   1   2     7287.16     8145.35    826.58 o 
  -9   1   2      409.85      447.85     83.98 o 
  -7   1   2       17.65      -18.00     25.84 o 
  -5   1   2     3503.46     2563.95    376.97 o 
  -3   1   2     5833.23     1392.04    207.13 o 
  -1   1   2     1547.03     1832.45    168.40 o 
   1   1   2    17907.26    17642.05   1285.82 o 
   3   1   2    11556.75    11341.45    739.17 o 
   5   1   2       38.66       40.42     15.48 o 
   7   1   2     6320.25     6173.12    626.14 o 
   9   1   2      516.54      565.98     62.48 o 
  13   1   2      516.34      325.01     51.42 o 
  15   1   2      627.00      607.11     62.58 o 
  17   1   2      105.06      115.60     53.87 o 
  19   1   2      735.19      718.80     67.47 o 
  21   1   2     1373.33     1310.50    134.56 o 
  23   1   2     3822.96     4284.13    461.81 o 
  25   1   2      157.60      151.97     71.18 o 
  27   1   2      145.73      147.58     67.66 o 
  29   1   2       12.26       33.64     66.80 o 
 -28   2   2      781.08     1157.29    173.93 o 
 -26   2   2      689.71      711.85    209.93 o 
 -24   2   2     1253.42     1433.96    192.15 o 
 -22   2   2      753.83      868.01    131.78 o 
 -20   2   2      180.40      164.10     64.20 o 
 -18   2   2        3.54       65.04     44.78 o 
 -16   2   2      582.64      503.18     84.48 o 
 -14   2   2     5437.04     5125.06    453.93 o 
 -12   2   2     5806.35     5775.84    646.12 o 
 -10   2   2     7066.52     7866.79    856.04 o 
  -8   2   2     4904.40     4314.01    442.06 o 
  -6   2   2      192.71       90.18     72.77 o 
  -4   2   2    41572.50    42847.91   4578.56 o 
  -2   2   2    20366.33    18719.67   2662.85 o 
   0   2   2     2241.95     2236.91    154.52 o 
   2   2   2     5644.48     5833.98    389.87 o 
   4   2   2      211.96      203.51     25.33 o 
   6   2   2     3588.67     3734.26    329.92 o 
   8   2   2    20070.79    19661.31   1682.72 o 
  10   2   2     4298.15     4262.65    379.95 o 
  12   2   2     3418.07     3961.93    267.04 o 
  14   2   2     1194.66     1170.24    113.71 o 
  16   2   2     2314.73     2401.92    193.15 o 
  18   2   2     2949.35     2770.88    252.33 o 
  20   2   2     9000.75     9243.86    806.81 o 
  22   2   2       85.80      175.03     67.94 o 
  24   2   2      307.41      591.44    107.59 o 
  26   2   2     1259.78     1825.15    290.17 o 
  28   2   2     1872.59     2735.03    325.91 o 
 -27   3   2       75.12       72.52     70.05 o 
 -25   3   2      782.82      598.98    113.32 o 
 -23   3   2      749.88      850.95    132.52 o 
 -21   3   2      241.98      187.18     70.02 o 
 -19   3   2       55.25       13.06     46.58 o 
 -17   3   2      609.44      740.71    143.41 o 
 -15   3   2     1405.13     1682.24    229.75 o 
 -13   3   2     1481.66     1430.49    203.25 o 
 -11   3   2      141.83      268.70     57.84 o 
  -9   3   2      883.59     1028.15    182.87 o 
  -7   3   2     1412.11     1453.76    308.79 o 
  -5   3   2     2488.84     3055.01    320.00 o 
  -3   3   2        4.17       44.72    104.69 o 
  -1   3   2       13.79       29.48     40.06 o 
   1   3   2     2554.92     2069.88    236.09 o 
   3   3   2      700.43      921.22    107.01 o 
   5   3   2     2261.86     2099.27    319.12 o 
   7   3   2      632.59      776.26    147.41 o 
   9   3   2      227.69      242.18     33.04 o 
  11   3   2      726.33      623.62     72.72 o 
  13   3   2       71.36       96.20     46.82 o 
  15   3   2      181.36       94.77     64.38 o 
  17   3   2       45.54       96.75     55.52 o 
  19   3   2      109.80       54.99     45.09 o 
  21   3   2       11.38       40.34     52.09 o 
  23   3   2     1574.29     1259.90    148.10 o 
  25   3   2       32.79       24.36     69.96 o 
  27   3   2       66.75       23.14     71.42 o 
 -24   4   2     2950.13     3420.34    569.19 o 
 -22   4   2      632.51      559.38    232.32 o 
 -20   4   2      433.51      401.83     82.95 o 
 -18   4   2       91.39       64.99     64.14 o 
 -16   4   2     5530.89     5339.09    620.83 o 
 -14   4   2     3845.57     1472.26    396.53 o 
 -12   4   2     3865.21     3796.89    432.20 o 
 -10   4   2      228.63      387.16    110.69 o 
  -8   4   2     2588.77     2645.08    221.07 o 
  -6   4   2     5744.94     5744.44    500.26 o 
  -4   4   2     6062.18     7047.84    612.59 o 
  -2   4   2      124.04      296.75     66.81 o 
   0   4   2      365.85      485.84     47.83 o 
   2   4   2     2257.70     2712.82    207.82 o 
   4   4   2     1574.24     1798.19    169.81 o 
   6   4   2      837.20      761.87     78.39 o 
   8   4   2     5067.52     5483.07    566.76 o 
  10   4   2      995.47     1147.54    143.12 o 
  12   4   2      251.36      220.86     57.17 o 
  14   4   2        2.90      105.26     92.18 o 
  16   4   2      365.43      390.65     77.38 o 
  18   4   2      324.10      340.82     81.01 o 
  20   4   2     1695.05     1415.93    173.37 o 
  22   4   2     2174.32     1657.76    345.00 o 
  24   4   2      102.58       23.25     65.06 o 
 -21   5   2       38.60      -15.37     59.84 o 
 -19   5   2      615.64      580.66    181.28 o 
 -17   5   2      104.67       72.23    116.68 o 
 -15   5   2       20.71      -12.92     77.37 o 
 -13   5   2     1032.60     1094.56    140.62 o 
 -11   5   2       19.54       29.08     60.08 o 
  -9   5   2     3158.81     3547.56    465.41 o 
  -7   5   2      183.84      232.18     73.50 o 
  -5   5   2     2045.21     2437.97    270.51 o 
  -3   5   2     1571.97     1400.99    253.87 o 
  -1   5   2      808.16      950.35     97.34 o 
   1   5   2      158.86      247.09    111.09 o 
   3   5   2        5.68       17.04     40.39 o 
   5   5   2      453.08      465.89     71.39 o 
   7   5   2      214.99      302.38     75.60 o 
   9   5   2     1073.94     1229.47    182.14 o 
  11   5   2      913.55     1067.65    127.92 o 
  13   5   2     4932.04     5544.88    577.31 o 
  15   5   2        1.84       17.06     61.51 o 
  17   5   2       96.25       91.20     61.81 o 
  19   5   2     1338.32      933.32    405.15 o 
  21   5   2       30.19       81.37     75.72 o 
 -18   6   2      619.56      743.03    126.97 o 
 -16   6   2      151.90      102.82     75.99 o 
 -14   6   2     1458.66     1515.70    186.04 o 
 -12   6   2      107.80       80.57     67.87 o 
 -10   6   2      529.50      726.77    127.76 o 
  -8   6   2      419.97      319.10     78.76 o 
  -6   6   2     2016.31     2249.47    363.91 o 
  -4   6   2     1794.03     1785.25    225.95 o 
  -2   6   2       74.90      122.68     51.66 o 
   0   6   2      327.18      310.04    103.86 o 
   2   6   2      467.19      471.86     75.41 o 
   4   6   2      233.90      296.26     70.12 o 
   6   6   2     2307.16     2478.89    240.84 o 
   8   6   2      982.08      875.72    117.03 o 
  10   6   2      110.46       51.61     59.83 o 
  12   6   2      685.87      835.70    116.93 o 
  14   6   2       81.75       55.82     77.63 o 
  16   6   2      175.05      110.21     83.54 o 
  18   6   2      675.35      700.75    462.77 o 
 -11   7   2      234.83      300.35     87.13 o 
  -9   7   2       58.23       99.51     79.90 o 
  -7   7   2      262.39      282.20     85.96 o 
  -5   7   2      315.84      423.49     95.88 o 
  -3   7   2       14.45       29.46     70.85 o 
  -1   7   2      348.66      405.95    127.66 o 
   1   7   2      689.05      875.27    186.46 o 
   3   7   2       84.25      -20.60     61.24 o 
   5   7   2       57.42       27.41     64.35 o 
   7   7   2       69.03      151.68     71.60 o 
   9   7   2        1.08      -74.71     62.45 o 
  11   7   2       23.22      -21.43     97.43 o 
 -29   1   3      653.95      693.37    126.46 o 
 -27   1   3      866.19     1155.20    166.25 o 
 -25   1   3     2340.82     2504.19    291.06 o 
 -23   1   3      173.65      210.41    125.95 o 
 -21   1   3     2492.01     2566.10    290.86 o 
 -19   1   3       76.84       80.24     70.91 o 
 -17   1   3     7868.76     8408.08   1220.30 o 
 -15   1   3     2859.33     2516.93    265.84 o 
 -13   1   3      380.53      300.42     78.38 o 
 -11   1   3     9497.82    13963.33   1994.76 o 
  -9   1   3     1083.23     1099.07    175.40 o 
  -5   1   3    21926.61    19954.89   2836.22 o 
  -3   1   3      611.74      684.81    110.09 o 
  -1   1   3    55766.99    54603.22   3864.49 o 
   1   1   3       76.41      310.76     41.21 o 
   3   1   3    26138.23    26243.02   1703.82 o 
   5   1   3     7432.45     6961.52    516.12 o 
   7   1   3     9021.52     8686.66    640.52 o 
   9   1   3     4018.32     3888.73    283.41 o 
  11   1   3      809.44      546.74    169.80 o 
  13   1   3     5122.84     5623.80    470.83 o 
  15   1   3     3342.64     3655.83    327.87 o 
  17   1   3     2255.82     2303.16    225.32 o 
  19   1   3     4002.75     4047.93    278.91 o 
  21   1   3      889.33      905.84     94.15 o 
  23   1   3      365.57      620.21     96.05 o 
  25   1   3      149.19      185.28     66.95 o 
  27   1   3      740.76      750.36    134.35 o 
  29   1   3      805.34      881.46    141.18 o 
 -28   2   3       99.02      102.32     75.92 o 
 -26   2   3        8.25       44.93     60.18 o 
 -24   2   3      105.22      164.91    110.10 o 
 -22   2   3      319.34      416.85     92.37 o 
 -20   2   3     1011.69     1185.13    163.04 o 
 -18   2   3      300.30      240.67    120.36 o 
 -16   2   3        2.37       25.45     42.59 o 
 -14   2   3      705.85      833.20    106.80 o 
 -12   2   3        0.80       50.71     33.16 o 
 -10   2   3     1102.99     1163.91    163.55 o 
  -8   2   3       44.10      118.70     97.97 o 
  -6   2   3     2577.30     2436.75    270.60 o 
  -4   2   3      960.33     1002.57    161.98 o 
  -2   2   3     5297.83     5613.88    487.84 o 
   0   2   3       15.55       11.59     22.91 o 
   2   2   3     5304.22     5607.02    416.05 o 
   4   2   3      606.01      694.38     79.84 o 
   6   2   3     1739.25     1785.28    126.04 o 
   8   2   3      486.36      575.26     85.45 o 
  10   2   3     4174.60     3581.90    543.06 o 
  12   2   3      538.02      500.49     89.79 o 
  14   2   3       60.43       29.89     22.47 o 
  16   2   3       32.04       26.41     24.06 o 
  18   2   3      313.04      309.75     56.27 o 
  20   2   3      232.43      393.87    113.44 o 
  22   2   3      111.77      131.46     70.60 o 
  24   2   3       10.07      -14.71     55.31 o 
  26   2   3      397.22      560.13    107.38 o 
  28   2   3       80.85       59.04     70.39 o 
 -27   3   3     1494.04     1765.37    233.96 o 
 -25   3   3     1583.80     2055.75    252.87 o 
 -23   3   3      229.08      261.91     77.29 o 
 -21   3   3      177.95      243.93     75.54 o 
 -19   3   3     2109.84     1995.37    234.33 o 
 -17   3   3     7817.17     5736.08    837.92 o 
 -15   3   3     2688.37     2609.68    765.04 o 
 -13   3   3     1445.13     1417.39    157.97 o 
 -11   3   3      264.69      479.87     76.97 o 
  -9   3   3      223.06      245.43    181.94 o 
  -7   3   3     8004.11     8789.98    768.41 o 
  -5   3   3     4472.24     4189.83    421.05 o 
  -3   3   3     1043.07     1459.06    125.95 o 
  -1   3   3       14.51       17.36     51.81 o 
   1   3   3       73.06       96.17     79.21 o 
   3   3   3      777.88      648.35     88.96 o 
   7   3   3     3489.76     3775.04    389.94 o 
   9   3   3     1150.92     1100.77     83.44 o 
  11   3   3       84.79      119.50     31.24 o 
  13   3   3     1179.62     1339.20    156.22 o 
  15   3   3     1915.03     2053.01    376.60 o 
  17   3   3     6163.25     5901.03    620.17 o 
  19   3   3     1412.13     1034.59    195.04 o 
  21   3   3     1518.55     1435.76    165.06 o 
  23   3   3      469.35      748.63    121.31 o 
  25   3   3      582.66      600.35    118.40 o 
  27   3   3     1417.72     1397.97    304.16 o 
 -24   4   3       21.26      -20.19     93.30 o 
 -22   4   3      600.21      269.44     81.77 o 
 -20   4   3       99.29       57.00     68.11 o 
 -18   4   3      190.74      248.69    106.56 o 
 -16   4   3     2775.47     3121.59    388.53 o 
 -14   4   3      249.85      244.41     85.28 o 
 -12   4   3     4179.45     4058.42    374.86 o 
 -10   4   3      521.30      424.81     97.77 o 
  -8   4   3       29.47       34.16     32.65 o 
  -6   4   3      169.11      179.89     44.14 o 
  -4   4   3      618.16      581.14     56.07 o 
  -2   4   3     4441.97     5158.56    387.01 o 
   0   4   3       25.97       42.93     21.86 o 
   2   4   3      240.47      289.96     69.12 o 
   4   4   3      447.94      500.92     70.99 o 
   6   4   3      167.19      142.99     66.14 o 
   8   4   3      462.87      503.81    108.22 o 
  10   4   3     1363.49     1518.92    250.05 o 
  12   4   3      350.59      358.37     61.83 o 
  14   4   3       91.48       82.32     84.06 o 
  16   4   3      423.39      363.34     75.42 o 
  18   4   3      358.30      132.06    157.36 o 
  20   4   3      772.39      552.40    160.11 o 
  22   4   3      109.11      161.75     68.92 o 
  24   4   3       48.82      200.45     74.79 o 
 -21   5   3        2.45       94.75     63.01 o 
 -19   5   3     1372.10     1006.19    195.17 o 
 -17   5   3      444.21      393.49     95.97 o 
 -15   5   3       77.68       99.18     77.16 o 
 -13   5   3        6.06      -30.55     60.86 o 
 -11   5   3     2463.21     2562.46    335.10 o 
  -9   5   3     2854.34     3459.58    331.99 o 
  -7   5   3      365.83      479.39    105.60 o 
  -5   5   3       22.65       60.21     50.91 o 
  -3   5   3        0.41       19.03     37.71 o 
  -1   5   3     3386.40     3484.72    317.29 o 
   1   5   3       43.57       31.76     42.90 o 
   3   5   3      112.32      183.12     51.05 o 
   5   5   3      517.01      581.77     83.30 o 
   7   5   3      713.59      927.85    121.59 o 
   9   5   3     7852.47     9377.58    812.19 o 
  11   5   3      682.53      685.38    208.17 o 
  13   5   3       15.45       36.93     57.05 o 
  15   5   3      733.96      869.63    113.80 o 
  17   5   3      763.85      578.97    156.01 o 
  19   5   3     2639.58     2799.49    328.55 o 
  21   5   3      147.19        9.90     99.21 o 
 -18   6   3       30.70       -3.73     85.57 o 
 -16   6   3      155.40       55.90     83.98 o 
 -14   6   3      147.53      193.93    193.99 o 
 -12   6   3      193.73      194.50     81.47 o 
 -10   6   3      141.86       77.66     85.49 o 
  -8   6   3      142.54      128.71     64.72 o 
  -6   6   3      555.82      422.97    105.41 o 
  -4   6   3     1122.94     1232.57    231.14 o 
  -2   6   3      268.90      326.79     63.71 o 
   0   6   3     1297.49     1284.81    143.59 o 
   2   6   3        2.23       64.63     50.99 o 
   4   6   3      329.44      393.07     88.11 o 
   6   6   3       11.54        3.18     55.62 o 
   8   6   3       40.79       18.45     53.89 o 
  10   6   3      114.72      196.98    103.61 o 
  12   6   3      196.81      130.58     75.66 o 
  14   6   3      102.63      276.91    111.78 o 
  16   6   3       22.23       55.99     93.29 o 
 -11   7   3       97.02       53.63     79.19 o 
  -9   7   3       16.52      -65.72     65.01 o 
  -7   7   3      145.34      203.25     77.55 o 
  -5   7   3      165.39      120.68     75.93 o 
  -3   7   3      648.75      642.46    113.25 o 
  -1   7   3      583.94      340.96     80.43 o 
   1   7   3       26.98       12.62     59.49 o 
   3   7   3        1.59       28.09     59.95 o 
   5   7   3      474.59      632.10    133.16 o 
   7   7   3      457.68      439.91    121.86 o 
   9   7   3      617.31      552.80    157.67 o 
 -28   0   4     1128.44     1246.48    253.78 o 
 -26   0   4      639.48      485.15    136.21 o 
 -24   0   4      200.13      287.35    111.95 o 
 -22   0   4     2284.00     2177.65    365.77 o 
 -20   0   4     7510.60     7068.35   1033.68 o 
 -14   0   4     6464.89     7396.80   1071.00 o 
 -12   0   4        8.78       97.03     69.04 o 
 -10   0   4     3186.89     3058.30    451.62 o 
  -8   0   4     4191.68     3830.90    557.99 o 
  -6   0   4    20748.26    19570.65   2784.16 o 
  -4   0   4    15152.42    14768.60   1487.70 o 
  -2   0   4    60607.27    58314.03   5849.87 o 
   0   0   4   187425.06   186599.50  26459.84 o 
   2   0   4     1566.35     1649.54    238.85 o 
   4   0   4      109.63       67.18     26.12 o 
   6   0   4    17553.31    16563.14   1791.49 o 
   8   0   4     3021.92     3297.99    294.51 o 
  10   0   4      105.32       49.83     39.01 o 
  12   0   4      934.04      899.02    110.02 o 
  14   0   4     4895.04     4589.55    405.18 o 
  16   0   4    12042.52    11828.83   1202.01 o 
  18   0   4     8945.69     9889.74   1008.03 o 
  20   0   4    12103.61    12186.72   1240.94 o 
  22   0   4      164.85      174.86     54.05 o 
  24   0   4     1133.73     1252.42    164.92 o 
  26   0   4     2202.35     2134.55    252.04 o 
  28   0   4     1967.84     2209.37    376.97 o 
 -29   1   4       59.16      -13.43     68.59 o 
 -27   1   4       53.61       93.66     66.21 o 
 -25   1   4       56.56      122.36     67.18 o 
 -23   1   4      409.75      488.87    105.79 o 
 -21   1   4     4179.50     4966.96    527.79 o 
 -19   1   4      360.32      392.32     77.31 o 
 -17   1   4      377.27      408.66    108.22 o 
 -15   1   4     5042.44     2905.27    436.69 o 
 -13   1   4      623.35      931.13    166.07 o 
 -11   1   4     2442.03     3500.58    522.53 o 
  -9   1   4      409.31      875.15    147.41 o 
  -7   1   4     1481.67     2354.93    347.11 o 
  -5   1   4     7235.67     7208.95    590.68 o 
  -3   1   4     3933.29     4089.59    339.39 o 
  -1   1   4    22575.12    25234.97   1782.95 o 
   1   1   4    13980.10    13971.11   1147.72 o 
   3   1   4      182.09      152.52     27.70 o 
   5   1   4     1312.24     1153.57     80.40 o 
   7   1   4     1059.92     1027.14     81.54 o 
   9   1   4      895.67     1231.15     97.47 o 
  11   1   4      239.89      565.98     81.77 o 
  13   1   4      660.66      702.97     81.11 o 
  15   1   4      385.11      349.19     60.80 o 
  17   1   4     1410.99     1364.15    114.57 o 
  19   1   4     1217.57     1178.05    111.83 o 
  21   1   4      741.65      970.22    181.92 o 
  23   1   4      861.75      851.91     88.45 o 
  25   1   4       52.06       93.20     47.13 o 
  27   1   4      260.35      375.63     94.23 o 
  29   1   4        2.71       38.32     68.93 o 
 -28   2   4     1307.95     1353.68    192.34 o 
 -26   2   4     1091.20     1261.90    179.85 o 
 -24   2   4       14.68       47.41     60.71 o 
 -22   2   4      249.75      235.52    156.75 o 
 -20   2   4     5074.34     6294.24    661.66 o 
 -18   2   4     4298.64     4250.82    451.52 o 
 -16   2   4        2.79       52.98     55.05 o 
 -14   2   4      153.26       42.13     47.58 o 
 -12   2   4     5487.76     5300.49    539.67 o 
 -10   2   4    12520.71     4862.71    703.55 o 
  -6   2   4        7.47      -17.98     19.27 o 
  -4   2   4     8414.56     8347.83    906.94 o 
  -2   2   4    41914.84    43055.39   3664.37 o 
   0   2   4      695.11      631.34     50.01 o 
   2   2   4      300.52      389.95     44.97 o 
   4   2   4    15720.16    16116.33   1147.37 o 
   6   2   4      329.72      358.29     39.48 o 
   8   2   4     7739.04     7769.86    674.05 o 
  10   2   4     4151.10     4999.79    432.39 o 
  12   2   4      102.71       92.24     27.54 o 
  14   2   4     4731.07     4528.86    382.83 o 
  16   2   4      589.03      534.78     63.32 o 
  18   2   4     1159.83     1150.61    206.31 o 
  20   2   4      889.03      988.09    100.30 o 
  22   2   4     1420.86     1682.98    152.06 o 
  24   2   4     1723.49     1896.54    203.33 o 
  26   2   4     1238.20     1596.79    207.66 o 
  28   2   4     1749.47     2669.81    313.85 o 
 -27   3   4      158.29      236.26    115.69 o 
 -25   3   4      601.31      596.51    122.33 o 
 -23   3   4      651.62      641.66    116.63 o 
 -21   3   4      178.11       53.96     68.11 o 
 -19   3   4        7.94       18.12     48.88 o 
 -17   3   4       62.95      107.23     59.71 o 
 -15   3   4     4398.48     5122.97    538.32 o 
 -13   3   4      219.51      173.43    102.63 o 
 -11   3   4     1873.21     1826.81    292.95 o 
  -9   3   4      112.29      244.98     50.90 o 
  -7   3   4      567.96      478.26     66.56 o 
  -5   3   4      194.61      223.07     50.57 o 
  -3   3   4       12.01       35.45    108.23 o 
  -1   3   4    19676.61    21350.80   3509.91 o 
   1   3   4     2837.09     3156.13    388.01 o 
   7   3   4       62.74       34.85     18.16 o 
   9   3   4       85.39       43.14     21.16 o 
  11   3   4      165.75      198.56     32.08 o 
  13   3   4      292.08      300.99     37.88 o 
  15   3   4      111.71       44.63     44.25 o 
  17   3   4       64.72      112.69     69.49 o 
  19   3   4     2291.65     1778.13    472.78 o 
  21   3   4     2139.29     2099.62    244.33 o 
  23   3   4        4.06       10.37     53.79 o 
  25   3   4       34.20       75.15     70.93 o 
  27   3   4        4.23     -180.52    237.01 o 
 -24   4   4       10.27      -90.01     60.01 o 
 -22   4   4      302.52      463.22    263.10 o 
 -20   4   4        2.82       33.58     81.17 o 
 -18   4   4        6.14      -30.41     47.26 o 
 -16   4   4      403.37      285.52    152.08 o 
 -14   4   4     1274.46     1222.20    152.97 o 
 -12   4   4     7721.32     7397.00    651.48 o 
 -10   4   4      527.34      700.48    126.23 o 
  -8   4   4     2821.28     2704.56    258.96 o 
  -6   4   4      404.49      465.51     61.66 o 
  -4   4   4     5312.60     5374.84    422.76 o 
  -2   4   4     1380.78     1587.38    120.42 o 
   0   4   4      406.08      462.06     51.06 o 
   2   4   4     3925.46     3903.50    308.02 o 
   4   4   4     3469.60     3656.39    289.44 o 
   6   4   4     4624.99     4842.05    358.61 o 
   8   4   4     3102.20     3315.83    492.67 o 
  10   4   4     3483.57     3775.80    427.11 o 
  12   4   4     1887.89     2234.17    207.53 o 
  14   4   4      963.79      908.58    164.09 o 
  16   4   4     2372.62     2726.44    285.02 o 
  18   4   4       31.74       -1.68     68.37 o 
  20   4   4      334.73      486.06     96.55 o 
  22   4   4      701.81       60.28     77.44 o 
  24   4   4      420.38      414.91    116.55 o 
 -21   5   4       14.56        5.97     85.84 o 
 -19   5   4      429.79      268.94     76.81 o 
 -17   5   4      286.65      116.84     64.82 o 
 -15   5   4      647.34      790.55    298.55 o 
 -13   5   4     2455.10     2306.81    318.30 o 
 -11   5   4     1997.24     1986.40    252.24 o 
  -9   5   4     3218.98     3670.71    348.02 o 
  -7   5   4      172.85      207.69     81.50 o 
  -5   5   4       95.00      189.09     69.23 o 
  -3   5   4     7684.12     8671.87    668.33 o 
  -1   5   4        1.55      -18.86     35.65 o 
   1   5   4      183.15      161.77     48.34 o 
   3   5   4     1136.01     1432.77    150.01 o 
   5   5   4       95.64       35.71     57.37 o 
   7   5   4      810.93      898.38    157.21 o 
   9   5   4     1667.99     1527.61    188.09 o 
  11   5   4     2712.58     3038.92    288.98 o 
  13   5   4       48.26       35.17     54.85 o 
  15   5   4       13.74       31.69     52.82 o 
  17   5   4      182.59      241.60    224.86 o 
  19   5   4      196.27       64.01    105.37 o 
  21   5   4     1427.56      960.91    383.46 o 
 -16   6   4     1111.39     1525.66    248.37 o 
 -14   6   4        0.15       -7.87    119.29 o 
 -12   6   4        5.71      -12.33     71.01 o 
 -10   6   4        0.06      -35.51     58.68 o 
  -8   6   4     1174.20     1620.36    180.40 o 
  -6   6   4      483.52      511.83     93.53 o 
  -4   6   4     1674.31     2116.95    195.16 o 
  -2   6   4      814.59      664.89    136.05 o 
   0   6   4      453.04      591.39     90.67 o 
   2   6   4     1267.36     1396.85    156.60 o 
   4   6   4     1013.49     1049.88    127.97 o 
   6   6   4     1987.88     2019.30    205.11 o 
   8   6   4      555.66      598.43    162.42 o 
  10   6   4      153.61      239.49     92.16 o 
  12   6   4     1446.93     1730.76    245.68 o 
  14   6   4      800.56      547.98    129.42 o 
  16   6   4      593.47      630.42    140.84 o 
  -9   7   4      127.50       78.25     75.62 o 
  -7   7   4       65.02       76.10     72.23 o 
  -5   7   4        8.75       22.97     69.83 o 
  -3   7   4        8.33      -54.30     65.45 o 
  -1   7   4      180.16      294.78     78.28 o 
   1   7   4      740.58      630.42    130.41 o 
   3   7   4      165.04       63.03     77.18 o 
   5   7   4       56.66       78.46     84.88 o 
   7   7   4      461.00      532.72    218.32 o 
   9   7   4        2.40      228.44    102.86 o 
 -29   1   5      525.73      763.83    134.43 o 
 -27   1   5      135.44      240.08     91.43 o 
 -25   1   5       10.67       49.45     62.68 o 
 -23   1   5      421.01      607.84    112.98 o 
 -21   1   5        0.72      180.80    115.69 o 
 -19   1   5     3880.54     4652.44    486.88 o 
 -17   1   5       30.70       74.64     59.71 o 
 -15   1   5     5681.79     5803.27    845.38 o 
 -13   1   5     1156.99     1343.52    216.46 o 
 -11   1   5      945.59     1416.97    160.91 o 
  -9   1   5    14723.63    19333.14   2609.57 o 
  -7   1   5      985.16     1087.26    159.95 o 
  -5   1   5     9813.71    11104.53   1587.93 o 
  -3   1   5     3732.88     3568.77    366.84 o 
  -1   1   5      767.82      843.02     92.10 o 
   1   1   5    49397.79    50628.09   4148.43 o 
   3   1   5    13971.42    13719.48   1129.40 o 
   5   1   5     7740.95     7249.52    522.83 o 
   7   1   5      882.68     1148.01    132.48 o 
   9   1   5     1025.42     1147.57    157.29 o 
  11   1   5    17363.65    18011.87   1955.39 o 
  13   1   5     3423.38     3250.21    279.37 o 
  15   1   5     5793.89     5843.20    490.93 o 
  17   1   5      650.05      484.96     79.93 o 
  19   1   5        0.34       18.58     32.27 o 
  21   1   5     3000.75     2816.29    226.30 o 
  23   1   5     1904.99     2214.98    177.74 o 
  25   1   5      812.97      880.10     90.00 o 
  27   1   5       49.10       86.61     71.88 o 
  29   1   5      138.01      213.42     85.03 o 
 -28   2   5      251.13      265.72    137.15 o 
 -26   2   5       69.05       99.35     73.44 o 
 -24   2   5        0.40       30.09     61.83 o 
 -22   2   5      113.29      122.21     70.57 o 
 -20   2   5       29.33      164.07    113.83 o 
 -18   2   5     4317.83     5230.52    754.78 o 
 -16   2   5      113.69      171.67     72.77 o 
 -14   2   5      375.88      195.93     63.45 o 
 -12   2   5     3468.77     2763.63    410.56 o 
  -8   2   5     6031.79     8921.99    893.89 o 
  -6   2   5      980.28     1003.91    158.61 o 
  -4   2   5     3446.57     4256.82    354.46 o 
  -2   2   5     6076.02     6366.92    524.34 o 
   0   2   5     1274.31     1297.57    116.62 o 
   2   2   5     3129.11     2998.12    255.30 o 
   4   2   5       42.46      133.47     25.75 o 
   6   2   5      322.94      364.28    105.58 o 
   8   2   5     2887.95     2804.18    213.53 o 
  10   2   5      464.84      378.31     51.32 o 
  12   2   5      265.27      216.38     33.19 o 
  14   2   5      477.92      593.17     61.70 o 
  16   2   5      505.21      609.37     89.04 o 
  18   2   5      173.84      111.30     40.13 o 
  20   2   5      272.19      184.73     56.29 o 
  22   2   5      761.74      800.75     91.84 o 
  24   2   5      102.60       62.77     63.56 o 
  26   2   5       41.94       87.63    218.32 o 
  28   2   5        0.13      169.10     78.00 o 
 -27   3   5      203.77      278.49     94.99 o 
 -25   3   5     1007.88     1121.47    172.43 o 
 -23   3   5        0.46      -49.26     56.26 o 
 -21   3   5      470.69      358.10     87.80 o 
 -19   3   5      625.12      849.13    126.69 o 
 -17   3   5      236.83      124.97    139.95 o 
 -15   3   5     7650.80     8283.23   1220.30 o 
 -13   3   5      347.34      305.99    233.25 o 
 -11   3   5        2.46       -9.40     33.10 o 
  -9   3   5     9737.26     7908.13   1128.85 o 
  -7   3   5     1144.66     1083.92    111.33 o 
  -5   3   5    16203.35    15809.69   1705.08 o 
  -3   3   5     2442.11     3463.26    645.70 o 
  -1   3   5     6678.71     7939.86   1319.20 o 
   1   3   5    11009.32    10885.19    832.90 o 
   3   3   5      829.26      863.78    105.47 o 
   5   3   5     2841.55     2816.78    209.21 o 
   7   3   5      559.99      630.30     63.77 o 
   9   3   5      402.10      388.61     40.49 o 
  11   3   5     9456.36     9218.70    661.93 o 
  13   3   5      462.29      510.22     51.71 o 
  15   3   5      744.54      666.85    121.47 o 
  17   3   5       96.03       78.23     49.09 o 
  19   3   5      715.39      534.39    210.07 o 
  21   3   5        2.75      -12.82     47.33 o 
  23   3   5     1066.83      997.89    132.36 o 
  25   3   5     1308.57     1011.82    183.61 o 
 -24   4   5      139.79      207.27     87.26 o 
 -22   4   5       37.90       97.42     70.33 o 
 -20   4   5      163.81      124.94    154.88 o 
 -18   4   5        0.02       41.16     98.90 o 
 -16   4   5       41.88       79.81     54.17 o 
 -14   4   5     3165.33     3114.28    492.67 o 
 -12   4   5     2856.94     2904.85    363.02 o 
 -10   4   5      441.07      334.18    135.86 o 
  -8   4   5      465.93      494.66     98.04 o 
  -6   4   5      123.07       73.08     39.22 o 
  -4   4   5      145.30      157.29     32.04 o 
  -2   4   5       13.83       70.99     31.36 o 
   0   4   5      633.15      716.36     64.02 o 
   2   4   5     1085.25     1055.09     96.92 o 
   4   4   5      131.77      151.17     43.29 o 
   6   4   5      405.49      602.97     90.66 o 
   8   4   5     3926.94     4398.58    451.95 o 
  10   4   5     1701.20     1915.77    160.06 o 
  12   4   5      368.14      246.97     49.03 o 
  14   4   5       76.17       66.54     38.76 o 
  16   4   5        2.23      -68.21     59.62 o 
  18   4   5     1640.06     1675.34    356.40 o 
  20   4   5      148.50      105.88     96.91 o 
  22   4   5      130.08      181.55    123.56 o 
  24   4   5      145.65      111.39     99.83 o 
 -21   5   5      486.89      341.88     90.50 o 
 -19   5   5      302.24      457.43     98.38 o 
 -17   5   5     1499.21     1218.49    246.32 o 
 -15   5   5      393.55      295.39    187.53 o 
 -13   5   5      532.96      533.06    111.61 o 
 -11   5   5     2816.43     2722.23    277.25 o 
  -9   5   5     2384.61     2736.10    271.28 o 
  -7   5   5     1834.39     1608.20    204.01 o 
  -5   5   5      347.83      276.81     64.42 o 
  -3   5   5      569.68      418.89     68.47 o 
  -1   5   5      572.35      816.93    106.52 o 
   1   5   5      318.33      212.73     55.91 o 
   3   5   5     3516.98     3934.69    359.81 o 
   5   5   5      495.61      449.71     78.99 o 
   7   5   5       26.87       68.32     44.04 o 
   9   5   5     2968.12     3054.56    283.94 o 
  11   5   5        9.72       41.43     68.31 o 
  13   5   5      288.65      243.09     89.39 o 
  15   5   5      347.94      196.41     84.88 o 
  17   5   5        7.29      -82.94     76.32 o 
  19   5   5       16.53       58.52    111.03 o 
  21   5   5      143.34      187.73    262.17 o 
 -16   6   5     1149.97     1281.99    188.63 o 
 -14   6   5       30.09       78.18     80.40 o 
 -12   6   5        3.54       49.12     81.92 o 
 -10   6   5     1036.56     1043.93    165.13 o 
  -8   6   5     1918.54     2332.95    244.42 o 
  -6   6   5      696.77     1021.37    112.14 o 
  -4   6   5       17.63      -24.96     49.46 o 
  -2   6   5      444.94      388.62     79.64 o 
   0   6   5      134.51      159.42     61.11 o 
   2   6   5       87.71       25.01     52.98 o 
   4   6   5      150.39      127.96     76.13 o 
   6   6   5      333.02      372.35     98.32 o 
   8   6   5      339.84      312.54    240.71 o 
  10   6   5      328.47      320.35     98.83 o 
  12   6   5     1029.12     1141.79    185.17 o 
  14   6   5      840.34     1007.60    334.95 o 
  16   6   5      185.89       22.71     87.57 o 
  -9   7   5        3.82       81.90     79.16 o 
  -7   7   5        3.46       15.33     69.57 o 
  -5   7   5      197.51      280.89     89.07 o 
  -3   7   5      122.78      121.31     81.31 o 
  -1   7   5      418.28      345.52    107.02 o 
   1   7   5      910.18      848.14    154.03 o 
   3   7   5        2.25      -16.67     77.07 o 
   5   7   5      311.65      488.34    116.84 o 
   7   7   5       83.84      179.13    137.15 o 
   9   7   5      570.38      586.66    137.62 o 
 -28   0   6     2203.13     2688.98    455.35 o 
 -26   0   6      231.12      539.27    147.41 o 
 -24   0   6      278.19      528.07    149.28 o 
 -22   0   6     2102.21     2019.02    343.38 o 
 -20   0   6     5158.51     4900.03    733.41 o 
 -18   0   6      959.94     1205.44    220.19 o 
 -16   0   6     2163.27     2235.50    350.84 o 
 -14   0   6     3083.98     3190.80    479.61 o 
 -12   0   6      270.80      138.08     70.91 o 
 -10   0   6     7282.42     6488.15    945.97 o 
  -8   0   6     3112.54     3446.46    505.74 o 
  -6   0   6     3181.59     1604.75    246.32 o 
  -2   0   6    16069.26    16260.23   2312.01 o 
   0   0   6    68704.72    69047.42   9792.79 o 
   2   0   6      508.23      640.04    104.49 o 
   4   0   6    11434.26    13026.51   1852.93 o 
   6   0   6     8060.85     8361.61   1194.17 o 
   8   0   6     1915.95     2190.71    371.37 o 
  10   0   6     4282.23     4306.58    478.71 o 
  12   0   6     1308.38     1171.46    116.42 o 
  14   0   6        3.16      -16.44     24.83 o 
  16   0   6     1835.05     1778.71    198.61 o 
  18   0   6     3174.18     3246.13    347.56 o 
  20   0   6      961.95     1089.25    151.88 o 
  22   0   6      380.82      372.36     89.57 o 
  24   0   6     2221.04     2434.11    294.86 o 
  26   0   6      167.99      219.90     70.51 o 
  28   0   6     1041.23      937.82    139.20 o 
 -29   1   6      718.95      800.51    138.64 o 
 -27   1   6      323.71      212.19    114.76 o 
 -25   1   6     1194.44     1371.46    185.39 o 
 -23   1   6       29.60      105.90     64.99 o 
 -21   1   6      600.31      618.84    104.89 o 
 -19   1   6      616.34      671.05    106.21 o 
 -17   1   6     3647.10     3759.98    561.72 o 
 -15   1   6      119.05      131.94     53.18 o 
 -13   1   6      252.76      319.32    101.70 o 
 -11   1   6      265.27      549.29    126.89 o 
  -9   1   6     5100.26     5241.54    772.60 o 
  -7   1   6      688.14      666.15    125.02 o 
  -5   1   6     1197.19     1371.83    122.04 o 
  -3   1   6    15600.16    17096.42   1217.12 o 
  -1   1   6     1223.97     1590.05    121.90 o 
   1   1   6     1708.85     1656.60    145.73 o 
   3   1   6      718.40      833.94     98.72 o 
   5   1   6     3255.54     3477.44    364.86 o 
   7   1   6        0.53        3.01     21.22 o 
   9   1   6       11.59       39.37     25.21 o 
  11   1   6     3182.80     3258.19    250.79 o 
  13   1   6     1026.10     1291.46    128.26 o 
  15   1   6      513.05      457.66     56.65 o 
  17   1   6      222.84      390.56     62.22 o 
  19   1   6     1594.79     1666.45    129.27 o 
  21   1   6     1694.26     1791.47    149.02 o 
  23   1   6      326.48      354.34     60.12 o 
  25   1   6       61.67       75.77     39.87 o 
  27   1   6      124.58       75.86     46.37 o 
 -28   2   6      609.29      771.13    152.08 o 
 -26   2   6       56.49      -22.14     68.69 o 
 -24   2   6       46.10       47.44     83.97 o 
 -22   2   6      291.80      336.82     87.62 o 
 -20   2   6      150.00       87.38     53.66 o 
 -18   2   6     8187.76     9613.58    987.56 o 
 -16   2   6     4017.82     4110.83    608.38 o 
 -14   2   6       87.32      220.19     80.25 o 
 -12   2   6     6994.64     7822.29   1126.99 o 
 -10   2   6     9242.21     8387.18    847.02 o 
  -8   2   6     7939.93     9057.51   1306.14 o 
  -6   2   6     6138.39     7077.39    871.41 o 
  -4   2   6     2204.63     2756.76    238.11 o 
  -2   2   6    18936.93    19721.27   1614.26 o 
   0   2   6     3318.86     2996.24    311.42 o 
   2   2   6     7143.95     7325.31    728.90 o 
   4   2   6     1022.33     1060.69    118.81 o 
   6   2   6     2477.78     2404.63    185.50 o 
   8   2   6     5002.45     4725.58    356.94 o 
  10   2   6     7296.45     7099.98    469.81 o 
  12   2   6      572.65      447.71     46.81 o 
  14   2   6     3327.86     2946.03    216.60 o 
  16   2   6      127.02      132.82     45.70 o 
  18   2   6        1.61        3.29     46.86 o 
  20   2   6     5003.86     4938.86    525.19 o 
  22   2   6     1493.93     1222.43    446.03 o 
  24   2   6      276.57      298.38     90.71 o 
  26   2   6       79.00       39.84     48.63 o 
 -25   3   6      597.68      688.71    130.47 o 
 -23   3   6        3.11       -3.43     58.76 o 
 -21   3   6      126.46      163.10     71.48 o 
 -19   3   6      225.96      252.84     90.50 o 
 -17   3   6        0.63      -20.07     61.58 o 
 -15   3   6      276.87      159.59     89.57 o 
 -13   3   6     2779.18     2909.00    429.22 o 
 -11   3   6      312.28      167.94     59.71 o 
  -9   3   6      182.97      130.04     53.18 o 
  -7   3   6     4448.72     4814.84    493.48 o 
  -5   3   6     1685.00     1650.51    178.12 o 
  -3   3   6       26.12      -34.17     22.78 o 
  -1   3   6      178.11      278.03     38.03 o 
   1   3   6       42.21       48.64     21.92 o 
   3   3   6      371.15      456.96     52.65 o 
   5   3   6      890.99      900.57     72.25 o 
   7   3   6      108.78       96.33     24.00 o 
   9   3   6       22.53       23.20     27.54 o 
  11   3   6       24.35       82.06     32.85 o 
  13   3   6      775.08      903.15     87.14 o 
  15   3   6       18.03      -12.28     34.33 o 
  17   3   6     1085.00     1063.59    104.68 o 
  19   3   6      646.85      592.92     80.74 o 
  21   3   6       26.70       -6.50     46.11 o 
  23   3   6      616.73      346.79    138.48 o 
  25   3   6       13.91        1.52     71.88 o 
 -24   4   6     2171.81     2561.36    343.28 o 
 -22   4   6      807.33      934.39    203.40 o 
 -20   4   6     1935.03     2395.87    281.06 o 
 -18   4   6     1969.33     2103.00    371.37 o 
 -16   4   6       15.22       12.78     49.29 o 
 -14   4   6     1586.47     1593.55    285.49 o 
 -12   4   6     1004.23     1134.53    222.06 o 
 -10   4   6     6177.98     6338.86    934.77 o 
  -8   4   6        6.45      -37.57     43.84 o 
  -6   4   6      515.49      428.63     89.60 o 
  -4   4   6     2036.85     2459.20    201.95 o 
  -2   4   6       46.97       11.77     29.41 o 
   0   4   6     1797.50     1770.80    133.62 o 
   2   4   6     3249.56     3272.31    265.41 o 
   4   4   6      878.90      952.47    114.77 o 
   6   4   6        3.85       29.33     29.39 o 
   8   4   6        0.71        4.51     34.77 o 
  10   4   6     5522.15     5639.60    425.15 o 
  12   4   6        1.80      -13.93     49.66 o 
  14   4   6     1025.49     1004.02    118.89 o 
  16   4   6      216.06      252.68     66.90 o 
  18   4   6     1895.09     1976.01    328.98 o 
  20   4   6     1000.79      819.94    157.70 o 
  24   4   6     1664.77     1202.20    710.95 o 
 -21   5   6      380.46      821.05    214.59 o 
 -19   5   6     1024.89      809.14    135.29 o 
 -17   5   6       72.02       46.96     54.81 o 
 -15   5   6       22.08       29.34     62.51 o 
 -13   5   6      124.14      150.80     90.32 o 
 -11   5   6       19.78       31.54     76.51 o 
  -9   5   6      742.30      790.51    118.82 o 
  -7   5   6      196.59      176.62     96.04 o 
  -5   5   6       43.31      234.99     55.32 o 
  -3   5   6      267.12      458.91     79.75 o 
  -1   5   6     1030.77      946.08    118.16 o 
   1   5   6     1723.80     1503.78    158.18 o 
   3   5   6       39.11       87.22     53.33 o 
   5   5   6      991.67      933.51    108.32 o 
   7   5   6     1515.36     1567.92    207.49 o 
   9   5   6      275.49      185.49    140.88 o 
  11   5   6      329.52      232.61     83.67 o 
  13   5   6     1107.38      875.04    149.15 o 
  15   5   6      208.62      281.77    142.75 o 
  17   5   6        2.76       -1.49     89.85 o 
  19   5   6      830.49      409.36    122.33 o 
 -16   6   6      774.28      761.33    195.93 o 
 -14   6   6       10.91       83.66     88.14 o 
 -12   6   6      116.58      115.83     99.46 o 
 -10   6   6      515.84      616.99    106.63 o 
  -8   6   6     2357.24     1435.07    318.16 o 
  -6   6   6       81.00      109.04     55.48 o 
  -4   6   6       32.81       29.74     47.84 o 
  -2   6   6        5.51       12.01     50.80 o 
   0   6   6     2356.41     2367.61    302.88 o 
   2   6   6       56.97       75.16     70.92 o 
   4   6   6      127.28      189.82    113.82 o 
   6   6   6       13.07        4.59     63.48 o 
   8   6   6     1438.36     1418.31    364.80 o 
  10   6   6      803.79      922.71    157.82 o 
  12   6   6     3183.99     3354.34    646.54 o 
  14   6   6        1.39     -107.25     71.75 o 
  16   6   6       34.51      158.96     88.04 o 
  -7   7   6      716.75      630.27    153.62 o 
  -5   7   6      286.35      272.33    135.05 o 
  -3   7   6       29.15      -86.35     70.66 o 
  -1   7   6       13.54      -41.91     72.51 o 
   1   7   6      121.52      152.83     84.41 o 
   3   7   6      156.94       28.61     81.13 o 
   5   7   6      144.32      200.77     91.44 o 
   7   7   6      431.23      479.29    119.82 o 
 -27   1   7       58.42      122.19     82.37 o 
 -25   1   7     1335.07     1255.39    174.53 o 
 -23   1   7        0.71       76.94     66.21 o 
 -21   1   7     3667.13     3962.62    426.20 o 
 -19   1   7     8565.71     8767.24    901.14 o 
 -17   1   7      621.25      788.96    158.61 o 
 -15   1   7     4231.73     4018.47    423.56 o 
 -13   1   7      895.02     1045.56    178.21 o 
 -11   1   7     5246.29     6144.48    657.74 o 
  -9   1   7     1483.20     1800.12    159.09 o 
  -7   1   7      378.70      580.72    110.09 o 
  -5   1   7     2342.71     1567.44    242.58 o 
  -3   1   7      671.43      750.04     86.05 o 
  -1   1   7    12135.66    11987.92    985.38 o 
   1   1   7     6192.98     5720.91    577.96 o 
   3   1   7     4438.65     4812.06    494.45 o 
   5   1   7    11112.02    11254.69   1139.33 o 
   7   1   7       49.23      381.64     51.02 o 
   9   1   7     3551.98     3564.81    268.11 o 
  11   1   7     4043.71     3863.85    265.24 o 
  13   1   7      337.41      485.48     53.32 o 
  15   1   7     3638.46     3424.88    308.95 o 
  17   1   7     2010.53     1983.36    167.38 o 
  19   1   7    11015.99    11370.15    819.35 o 
  21   1   7     3524.77     3828.87    294.34 o 
  23   1   7      175.58      314.19     80.73 o 
  25   1   7     1439.42     1564.37    133.96 o 
  27   1   7       19.97      -13.83     40.72 o 
 -26   2   7       53.43      -30.79     70.92 o 
 -24   2   7      158.91      222.56     80.17 o 
 -22   2   7     2275.30     2241.83    269.73 o 
 -20   2   7     2446.87     2588.45    472.98 o 
 -18   2   7     1599.16     1551.30    195.54 o 
 -16   2   7     1328.74     1023.29    138.24 o 
 -14   2   7       58.17        1.87     48.52 o 
 -12   2   7       30.15       53.46     31.64 o 
 -10   2   7       21.97       22.39     40.46 o 
  -8   2   7       88.17      103.20     46.93 o 
  -6   2   7     4421.97     2715.11    408.69 o 
  -4   2   7      467.20      678.06     90.31 o 
  -2   2   7     1171.56     1639.62    188.02 o 
   0   2   7        4.67      168.74     63.65 o 
   2   2   7     2799.13     3175.87    477.74 o 
   4   2   7     2248.30     2631.95    282.36 o 
   6   2   7      228.42      341.64     54.68 o 
   8   2   7      827.38      922.19     71.55 o 
  10   2   7      391.63      436.42     43.31 o 
  12   2   7      267.83      204.17     60.53 o 
  14   2   7      175.00      229.92     44.00 o 
  16   2   7      585.00      723.08     78.74 o 
  18   2   7     1423.45     1390.30    130.59 o 
  20   2   7        9.55      -23.59     48.75 o 
  22   2   7       56.31       65.11     44.90 o 
  24   2   7      477.82      551.63     79.71 o 
  26   2   7      110.09      132.26     52.04 o 
 -25   3   7      911.68     1059.25    229.51 o 
 -23   3   7      470.11      536.23    106.12 o 
 -21   3   7     1512.15     1998.63    244.76 o 
 -19   3   7      870.99      981.52    222.06 o 
 -17   3   7      469.78      463.67     86.05 o 
 -15   3   7     2909.08     3092.96    335.74 o 
 -13   3   7      425.77      271.86    172.61 o 
  -9   3   7     5004.56     6051.47    873.37 o 
  -7   3   7      982.36     1090.68    128.52 o 
  -5   3   7     3373.12     3242.57    253.17 o 
  -3   3   7      152.45      181.50     68.68 o 
  -1   3   7     2681.55     2499.02    180.24 o 
   1   3   7     1861.53     1836.46    198.45 o 
   3   3   7      156.23      217.52     34.51 o 
   5   3   7      227.18      313.26     55.02 o 
   7   3   7        8.69       23.69     20.74 o 
   9   3   7     6873.94     7274.29    485.89 o 
  11   3   7     4036.78     4213.50    443.36 o 
  13   3   7       16.72       25.71     32.66 o 
  15   3   7        2.86      -41.73     51.13 o 
  17   3   7      728.70      795.37    107.43 o 
  19   3   7     3307.33     3212.75    309.56 o 
  21   3   7      195.45      234.85    116.93 o 
  23   3   7      352.76      340.80     81.94 o 
  25   3   7        5.71       38.31     98.29 o 
 -24   4   7       15.18      -61.58     67.46 o 
 -22   4   7        0.94      -42.85     61.45 o 
 -20   4   7       28.12       -3.37     95.17 o 
 -18   4   7        0.81      -25.92     50.40 o 
 -16   4   7     1258.10     1291.27    248.18 o 
 -14   4   7      857.44     1056.15    212.73 o 
 -12   4   7     1064.13     1158.79    231.39 o 
 -10   4   7      114.26      218.63     97.03 o 
  -8   4   7       59.27       51.13     52.73 o 
  -6   4   7      158.75      162.34     82.10 o 
  -4   4   7      156.22      145.55     63.44 o 
  -2   4   7      372.61      322.60     62.70 o 
   0   4   7       68.05      176.34     37.26 o 
   2   4   7      848.93      801.45     67.39 o 
   4   4   7     1264.79     1303.13    105.60 o 
   6   4   7       20.51       88.71     37.49 o 
   8   4   7        3.37       71.73     41.62 o 
  10   4   7       82.67      127.05     56.84 o 
  12   4   7     1455.95     1369.09    149.34 o 
  14   4   7      429.49      286.70     71.24 o 
  16   4   7       65.77       92.75     60.64 o 
  18   4   7       13.33      -18.31     50.93 o 
  20   4   7     1128.46      757.74    287.68 o 
  22   4   7        0.06      -67.98     94.52 o 
 -19   5   7     1026.80      841.55    203.40 o 
 -17   5   7       91.33      182.55    152.08 o 
 -15   5   7       67.47      125.02    106.36 o 
 -13   5   7      796.09      705.34    173.54 o 
 -11   5   7     2535.93     2586.34    434.82 o 
  -9   5   7      504.07      502.67    247.24 o 
  -7   5   7        9.41        7.88     48.43 o 
  -5   5   7       10.11        5.77     40.40 o 
  -3   5   7     1575.05     1676.21    268.17 o 
  -1   5   7     1578.20     1629.85    165.07 o 
   1   5   7      501.26      801.40    132.17 o 
   3   5   7      318.40      338.79     98.90 o 
   5   5   7      413.24      655.98    113.88 o 
   7   5   7      221.53      377.88    285.49 o 
   9   5   7     6669.46     6555.18    733.43 o 
  11   5   7       31.68       56.59    130.33 o 
  13   5   7        2.05       25.58     53.53 o 
  15   5   7      950.97      777.62    139.78 o 
  17   5   7        7.97      -34.33     88.21 o 
  19   5   7     1935.06      871.00    211.79 o 
 -16   6   7        0.10        9.33    115.69 o 
 -14   6   7     1888.55     1916.38    350.84 o 
 -12   6   7      621.98      376.83    174.47 o 
 -10   6   7       12.16        5.04     83.83 o 
  -8   6   7        2.07       21.32     52.29 o 
  -6   6   7       17.89       97.17     69.78 o 
  -4   6   7      745.31      771.27    163.27 o 
  -2   6   7        9.75        7.45     63.98 o 
   0   6   7      250.03      245.80     85.10 o 
   2   6   7       22.20      -65.25     55.50 o 
   4   6   7        0.13      -34.11     59.37 o 
   6   6   7        0.18      -62.05     56.95 o 
   8   6   7      207.57      181.44     80.03 o 
  10   6   7     1055.04      852.57    248.17 o 
  12   6   7      445.79      500.05    181.00 o 
  14   6   7      373.88      322.17    140.88 o 
  -5   7   7      354.35      370.87    109.69 o 
  -3   7   7      151.23      113.49     88.14 o 
  -1   7   7     1360.51     1144.24    184.86 o 
   1   7   7       96.68      188.66     88.68 o 
   3   7   7      174.47      243.22     94.59 o 
   5   7   7      179.13      124.40     86.08 o 
 -28   0   8       95.83        3.73     97.03 o 
 -26   0   8      118.38       33.59    102.63 o 
 -24   0   8      287.56      332.14    126.88 o 
 -22   0   8     6239.94     5900.31    880.84 o 
 -20   0   8     1672.64     1834.27    317.21 o 
 -18   0   8     1448.03     1740.98    300.42 o 
 -16   0   8      968.93      960.99    182.87 o 
 -14   0   8     2730.40     2274.69    354.57 o 
 -12   0   8      737.70      647.51    132.48 o 
 -10   0   8     4304.89     3703.61    387.30 o 
  -8   0   8     7697.03     7583.39    770.51 o 
  -6   0   8     8680.44     8755.19   1266.95 o 
  -4   0   8     1091.84      860.22    147.41 o 
  -2   0   8    32658.07    32720.14   4657.62 o 
   0   0   8        3.31       22.85     44.79 o 
   2   0   8    26643.34    27639.08   3924.21 o 
  12   0   8    11390.57    10302.32   1029.70 o 
  14   0   8      156.60      189.49     48.67 o 
  16   0   8    12416.62    11829.61   1186.10 o 
  18   0   8    30891.35    35082.15   3521.58 o 
  20   0   8     1375.61     1578.98    192.89 o 
  22   0   8      109.13      106.65     67.25 o 
  24   0   8       16.50       53.67     63.44 o 
  26   0   8      946.06     1002.72    147.71 o 
 -27   1   8        6.65       26.09     75.98 o 
 -25   1   8       35.07       32.68     95.17 o 
 -23   1   8       20.29       85.46     83.04 o 
 -21   1   8     3222.86     3010.66    370.34 o 
 -19   1   8     2744.55     3079.93    381.54 o 
 -17   1   8     1560.61     1724.11    234.19 o 
 -15   1   8     1378.77     1387.09    236.99 o 
 -13   1   8      848.28     1042.53    133.09 o 
 -11   1   8     1659.15     1920.87    171.63 o 
  -9   1   8       58.78      102.07     33.01 o 
  -7   1   8      272.45      297.14     63.44 o 
  -5   1   8      906.35      869.55    169.80 o 
  -3   1   8      304.18      326.84     93.30 o 
  -1   1   8     3877.66     4200.93    433.48 o 
   1   1   8        0.88      204.89     88.63 o 
   3   1   8      829.36     1179.03    366.67 o 
   5   1   8        3.92       91.43     62.96 o 
   7   1   8     1789.54     2246.36    253.32 o 
   9   1   8     2378.56     2580.15    170.00 o 
  11   1   8       26.03       -7.45     15.96 o 
  13   1   8       26.45       58.98     35.08 o 
  15   1   8       47.81       49.02     26.53 o 
  17   1   8     1093.06     1076.42    107.46 o 
  19   1   8      253.21      235.54     42.17 o 
  21   1   8      256.50      291.25     50.97 o 
  23   1   8       23.57       36.05     38.90 o 
  25   1   8      167.62      129.16     59.47 o 
  27   1   8      462.89      521.33    132.55 o 
 -26   2   8      226.77      255.28     87.93 o 
 -24   2   8     1219.88     1692.23    217.50 o 
 -22   2   8     1614.26     1562.31    203.47 o 
 -20   2   8     1708.38     1591.26    209.92 o 
 -18   2   8     2947.85     3104.30    340.33 o 
 -16   2   8       14.62      -36.74     47.97 o 
 -14   2   8     1149.68     1140.45    133.19 o 
 -12   2   8     3187.57     2643.83    311.90 o 
 -10   2   8      368.06      396.05     54.94 o 
  -8   2   8      184.49      302.06     37.10 o 
  -6   2   8       10.64       81.78     24.38 o 
  -4   2   8      135.69      134.76     31.98 o 
  -2   2   8     7373.89     7290.25    742.14 o 
   0   2   8     4127.18     4232.39    358.06 o 
   2   2   8      165.28      229.68     43.23 o 
   4   2   8       15.16      -19.77     70.63 o 
   6   2   8     3079.34     3026.95    236.83 o 
   8   2   8     2712.67     2884.05    226.87 o 
  10   2   8      752.84      618.93     60.03 o 
  12   2   8      123.95       87.06     34.21 o 
  14   2   8      626.09      658.80     63.72 o 
  16   2   8      169.43      133.07     39.69 o 
  18   2   8     3251.98     3360.56    313.91 o 
  20   2   8     1279.56     1218.54    122.54 o 
  22   2   8     1014.42     1014.79    115.06 o 
  24   2   8        1.16       52.46     50.67 o 
  26   2   8      319.82      349.21     68.15 o 
 -25   3   8      140.94      143.31     77.63 o 
 -23   3   8       40.02       68.13     69.70 o 
 -21   3   8        1.60        0.25     56.95 o 
 -19   3   8       10.33       28.98     55.66 o 
 -17   3   8       33.95       59.00     52.46 o 
 -15   3   8        5.92      132.49    117.56 o 
 -13   3   8      316.47      290.68     64.89 o 
 -11   3   8      522.26      404.80     66.88 o 
  -9   3   8     2193.97     1976.10    317.25 o 
  -7   3   8      486.06      639.69     71.38 o 
  -3   3   8     1013.29     1134.89    138.47 o 
  -1   3   8     2254.62     2445.84    211.86 o 
   1   3   8     3702.38     3831.34    283.83 o 
   3   3   8      176.80      203.64     54.48 o 
   5   3   8      150.16      124.26     33.23 o 
   7   3   8        0.55       -9.64     22.78 o 
   9   3   8       43.65       29.59     36.83 o 
  11   3   8      998.43     1241.56    169.70 o 
  13   3   8      444.09      421.31     83.03 o 
  15   3   8        2.55      -10.54     44.48 o 
  17   3   8      152.27      108.78     60.71 o 
  19   3   8     2352.15     2276.18    428.28 o 
  21   3   8     1045.03      880.58    117.99 o 
  23   3   8       25.86       30.37     61.01 o 
  25   3   8       83.60      197.20     73.15 o 
 -22   4   8      123.58      204.56     80.20 o 
 -20   4   8     1172.17     1298.77    178.93 o 
 -18   4   8       70.99        9.18     51.12 o 
 -16   4   8       47.41       39.19    102.63 o 
 -14   4   8      206.28       80.24    117.56 o 
 -12   4   8     5477.00     6115.20    628.09 o 
 -10   4   8     1016.61     1097.20    227.66 o 
  -8   4   8      322.47      201.53     85.84 o 
  -6   4   8      114.63      134.15    125.95 o 
  -4   4   8      807.45      811.43    115.17 o 
  -2   4   8      193.49      279.98     51.87 o 
   0   4   8     1342.82     1254.96    188.92 o 
   2   4   8     1208.40     1597.34    154.32 o 
   4   4   8       32.66       33.42     52.11 o 
   6   4   8      587.60      603.12     92.46 o 
   8   4   8     6871.77     6935.16    609.60 o 
  10   4   8      110.70       60.78     78.04 o 
  12   4   8       25.63       88.04     51.04 o 
  14   4   8      277.97      240.89     86.24 o 
  16   4   8     1053.74      827.61    109.52 o 
  18   4   8      990.84     1268.83    146.40 o 
  20   4   8      412.42       85.32    116.87 o 
  22   4   8       35.34       -6.54     60.41 o 
 -19   5   8        6.47      -64.33     56.21 o 
 -17   5   8      878.82      845.29    218.32 o 
 -15   5   8        9.63       47.93     62.41 o 
 -13   5   8      166.30      257.51    113.82 o 
 -11   5   8      257.17      345.21    138.08 o 
  -9   5   8      246.83      231.37     88.99 o 
  -7   5   8      501.32      442.02     77.90 o 
  -5   5   8      156.51      187.25     60.56 o 
  -3   5   8       21.25      186.01     79.31 o 
  -1   5   8        6.75       23.33     55.42 o 
   1   5   8       43.65       62.32     57.81 o 
   3   5   8      438.63      465.53    160.47 o 
   5   5   8      673.56      636.97    207.13 o 
   7   5   8      611.00      599.63    112.11 o 
   9   5   8      584.76      621.65    120.13 o 
  11   5   8     1694.99     1812.11    243.29 o 
  13   5   8     3643.58     3737.99    346.42 o 
  15   5   8      428.81      493.77    151.57 o 
  17   5   8       48.02       71.87     88.34 o 
  19   5   8      614.87      498.53    123.74 o 
 -14   6   8       65.18      203.40    126.88 o 
 -12   6   8       36.84       42.92    108.23 o 
 -10   6   8     1711.72     1618.90    378.80 o 
  -8   6   8      866.44     1202.76    183.59 o 
  -6   6   8        6.07       -7.29     63.99 o 
  -4   6   8      788.17      871.73    147.98 o 
  -2   6   8      185.16      229.94     81.67 o 
   0   6   8      353.57      515.65    150.21 o 
   2   6   8       17.19        5.44     62.68 o 
   4   6   8       97.04      168.11     75.07 o 
   6   6   8      495.71      483.73    104.36 o 
   8   6   8      231.34      264.81     92.45 o 
  10   6   8      871.97      905.32    160.51 o 
  12   6   8       20.04       47.81     77.49 o 
  14   6   8      710.08      521.78    208.05 o 
  -3   7   8       32.28      -28.25     76.49 o 
  -1   7   8        1.36      123.78     86.35 o 
   1   7   8      480.74      393.41    108.85 o 
   3   7   8        0.03      -99.17     71.46 o 
 -27   1   9      396.70      423.93    202.46 o 
 -25   1   9     1062.79     1028.71    158.07 o 
 -23   1   9      278.84      322.57     82.34 o 
 -21   1   9     2476.52     2532.89    297.39 o 
 -19   1   9     3814.04     3704.40    400.45 o 
 -17   1   9        2.32      143.75     56.48 o 
 -15   1   9     4726.98     4826.25    406.91 o 
 -13   1   9       76.24      139.35     50.28 o 
 -11   1   9     6328.00     6358.87    532.97 o 
  -9   1   9     1819.74     1627.21    147.57 o 
  -7   1   9      597.15      530.49     62.10 o 
  -5   1   9     2833.30     2475.69    264.58 o 
  -3   1   9     1613.03     1643.94    264.98 o 
  -1   1   9    24385.60    23815.65   3397.94 o 
   1   1   9     4529.40     4299.21    570.03 o 
   3   1   9     3819.33     4570.97    545.76 o 
   5   1   9    17062.52    17344.77   1431.43 o 
   7   1   9      157.77      241.62     58.28 o 
   9   1   9     8309.31     7372.10    484.71 o 
  11   1   9     1303.31     1274.54     89.40 o 
  13   1   9       10.60       55.68     30.55 o 
  15   1   9     8794.45     8308.72    699.07 o 
  17   1   9       15.63       30.73     43.98 o 
  19   1   9     1263.30     1309.38    137.18 o 
  21   1   9      711.83      680.30    103.17 o 
  23   1   9       43.55       85.94     47.68 o 
  25   1   9      156.48      194.32     61.43 o 
 -26   2   9      281.97      291.42     94.31 o 
 -24   2   9        5.64       21.83     63.81 o 
 -22   2   9     1003.00     1231.26    168.90 o 
 -20   2   9       14.09      -49.93     55.57 o 
 -18   2   9     2939.31     2888.77    256.70 o 
 -16   2   9      256.46      333.65     63.16 o 
 -14   2   9        7.56      106.81     60.01 o 
 -12   2   9      268.81      286.21     50.89 o 
 -10   2   9      462.31      447.84     51.48 o 
  -8   2   9     1081.75     1266.87    101.60 o 
  -6   2   9       75.49       34.05     22.20 o 
  -4   2   9     1877.43     2183.91    165.08 o 
  -2   2   9     1300.49     1350.99    102.08 o 
   0   2   9     6785.01     6767.87    566.62 o 
   2   2   9      125.62      263.88     55.68 o 
   4   2   9      111.46      280.09    118.35 o 
   6   2   9     1742.24     1908.17    173.56 o 
   8   2   9      287.91      382.69     87.27 o 
  10   2   9       16.56       82.00     55.24 o 
  12   2   9      231.65      321.21     84.84 o 
  14   2   9      354.45      539.03     82.16 o 
  16   2   9      573.67      650.41    102.96 o 
  18   2   9        2.89       45.32     65.27 o 
  20   2   9      737.45      747.18     91.35 o 
  22   2   9      565.90      526.34     77.67 o 
  24   2   9       74.46       37.07     53.94 o 
  26   2   9        5.58      -50.95     48.39 o 
 -25   3   9     1809.89     2205.83    276.51 o 
 -23   3   9     1853.59     1995.14    253.18 o 
 -21   3   9       12.28       39.49     60.74 o 
 -19   3   9      486.77      675.03    115.52 o 
 -17   3   9       52.53      139.14     82.10 o 
 -15   3   9     1692.44     1793.21    313.48 o 
 -13   3   9      274.64      350.51     72.64 o 
 -11   3   9     5883.44     5823.02    495.19 o 
  -9   3   9      368.67      471.71     79.96 o 
  -7   3   9       89.96      163.79     32.31 o 
  -5   3   9     3530.03     3649.10    341.52 o 
  -3   3   9     2006.53     2259.53    198.94 o 
  -1   3   9      680.14      812.82     71.44 o 
   1   3   9     1743.99     1877.20    204.53 o 
   3   3   9     1051.86     1664.47    202.32 o 
   5   3   9     3464.50     3183.39    245.23 o 
   7   3   9     2151.65     2173.68    207.18 o 
   9   3   9     9058.12     8875.90    770.37 o 
  11   3   9      200.94      341.48     63.77 o 
  13   3   9      325.34      439.40    133.48 o 
  15   3   9     1429.79     1518.13    163.37 o 
  17   3   9     1745.77     2504.49    640.01 o 
  19   3   9     1207.46     1398.52    158.27 o 
  21   3   9      422.87      351.04     81.35 o 
  23   3   9      131.93      155.04     65.69 o 
 -22   4   9      564.19      753.04    131.23 o 
 -20   4   9      687.22      784.29    130.68 o 
 -18   4   9      328.83      373.20    138.08 o 
 -16   4   9       19.82     -115.68     78.38 o 
 -14   4   9      442.24      391.62     86.23 o 
 -12   4   9     6019.11     6183.97    920.03 o 
 -10   4   9     1753.35     1893.58    222.72 o 
  -8   4   9        9.39       -3.73    108.23 o 
  -6   4   9       23.26      -31.73     72.78 o 
  -4   4   9       34.53      162.34     83.97 o 
  -2   4   9      955.08      789.32    166.07 o 
   0   4   9        1.45       -5.02     51.26 o 
   2   4   9      391.84      346.22     64.45 o 
   4   4   9      428.16      317.28     57.12 o 
   6   4   9      268.69      267.80     57.77 o 
   8   4   9     5087.00     4922.70    445.82 o 
  10   4   9     1975.20     1888.14    189.93 o 
  12   4   9      696.43      628.98     93.82 o 
  14   4   9      333.86      262.52     73.93 o 
  16   4   9       72.88       45.89     50.25 o 
  18   4   9      404.16      341.77     80.56 o 
  20   4   9        8.08      -10.67     57.66 o 
  22   4   9       70.12      109.47     66.96 o 
 -19   5   9        0.00       36.73     73.84 o 
 -17   5   9      107.29       -7.75     68.00 o 
 -15   5   9      114.39      144.27     70.14 o 
 -13   5   9     1091.82      964.72    207.13 o 
 -11   5   9      877.22      798.65    181.00 o 
  -9   5   9      155.78      -11.20    106.36 o 
  -7   5   9       17.76       29.04     69.04 o 
  -5   5   9      723.00      743.37    127.79 o 
  -3   5   9       72.85      175.31     77.81 o 
  -1   5   9     3830.97     3844.19    445.85 o 
   1   5   9     1194.19     1144.62    164.08 o 
   3   5   9      818.90      866.82    237.91 o 
   5   5   9     2138.41     2316.71    397.50 o 
   7   5   9      897.62      961.24    151.44 o 
   9   5   9      721.76      642.26    125.54 o 
  11   5   9      339.60      456.87    103.06 o 
  13   5   9      192.42      235.65     85.20 o 
  15   5   9     2009.50     2432.38    343.27 o 
  17   5   9      117.58       84.99     62.35 o 
 -14   6   9       13.67      -63.45    108.22 o 
 -12   6   9      167.33      278.04    134.35 o 
 -10   6   9      785.03     1299.63    197.63 o 
  -8   6   9     1620.98     1712.30    237.70 o 
  -6   6   9      201.21      227.23     88.14 o 
  -4   6   9        5.46       77.15     69.26 o 
  -2   6   9      729.31      514.81    139.02 o 
   0   6   9      405.69      435.29    103.01 o 
   2   6   9      251.56      245.02     83.78 o 
   4   6   9        5.55       56.89     83.97 o 
   6   6   9       34.98      267.85     93.17 o 
   8   6   9     1495.69     1023.79    258.45 o 
  10   6   9       62.92       38.86     74.83 o 
  12   6   9     1254.85     1327.17    197.13 o 
 -26   0  10      302.65      236.99    123.15 o 
 -24   0  10     1829.99     1910.78    341.51 o 
 -22   0  10      279.64      119.42    100.76 o 
 -20   0  10       38.95       16.79    110.09 o 
 -18   0  10      265.29      214.59    102.62 o 
 -16   0  10     1539.45     1533.44    189.26 o 
 -14   0  10      666.21      467.82    110.10 o 
 -12   0  10      627.27      446.57     78.49 o 
 -10   0  10     1782.35     2160.75    234.20 o 
  -8   0  10     4617.95     4526.95    469.77 o 
  -6   0  10      927.45      858.32    108.85 o 
  -4   0  10    11256.95    11852.89   1200.69 o 
  -2   0  10       65.54      175.40     65.31 o 
   0   0  10     1632.32     1814.07    195.39 o 
   4   0  10     3750.92     4226.53    608.38 o 
   6   0  10     1305.40     1705.52    251.92 o 
   8   0  10     2290.27     2056.35    304.19 o 
  10   0  10     3619.37     3756.25    548.66 o 
  12   0  10     1696.53     2779.66    565.36 o 
  14   0  10        8.55       39.70     38.07 o 
  16   0  10       95.27       79.06     60.65 o 
  18   0  10     4068.80     3992.35    425.84 o 
  20   0  10     1305.48     1289.29    175.40 o 
  22   0  10      114.98      130.62     98.90 o 
  24   0  10      186.78       54.11    117.56 o 
  26   0  10      877.42      931.13    207.13 o 
 -27   1  10      152.57      302.14     96.84 o 
 -25   1  10      394.61      430.95    109.13 o 
 -23   1  10      223.30      192.21    122.22 o 
 -21   1  10       38.34       75.08     94.23 o 
 -19   1  10      169.11      102.07     76.40 o 
 -17   1  10     1026.65     1086.59    124.60 o 
 -15   1  10      797.44      792.26     78.17 o 
 -13   1  10       37.63      118.26     41.45 o 
 -11   1  10      858.49      956.19    118.94 o 
  -9   1  10       86.24      134.71     41.26 o 
  -7   1  10       74.05      126.94     31.81 o 
  -5   1  10       66.35       88.76     34.50 o 
  -3   1  10      445.26      724.28    142.12 o 
  -1   1  10      715.62      996.53    191.26 o 
   1   1  10     2170.10     2329.94    206.83 o 
   3   1  10      311.44      299.97     47.71 o 
   5   1  10      482.72      554.06     96.73 o 
   7   1  10      431.89      670.17     79.31 o 
   9   1  10        4.39       27.74     27.08 o 
  11   1  10      663.45      831.48     84.84 o 
  13   1  10       18.68       39.57     29.20 o 
  15   1  10      950.67     1128.70    203.58 o 
  17   1  10       39.04       13.73     33.17 o 
  19   1  10      240.68      169.46     48.65 o 
  21   1  10      998.19      918.84    173.47 o 
  23   1  10       19.62       26.27     47.99 o 
  25   1  10       40.83       16.81     54.10 o 
 -26   2  10      546.09      489.22    110.71 o 
 -24   2  10       76.62      130.61     68.62 o 
 -22   2  10        3.21      102.77     53.25 o 
 -20   2  10      437.53      550.55    115.66 o 
 -18   2  10      778.41     1174.04    208.99 o 
 -16   2  10     2869.97     2754.91    306.01 o 
 -14   2  10     1028.32      836.42    116.88 o 
 -12   2  10     1243.58     1166.82    125.49 o 
 -10   2  10        5.61       26.37     33.71 o 
  -8   2  10     1252.24     1283.24    125.50 o 
  -6   2  10     3071.24     3131.98    230.89 o 
  -4   2  10     1612.53     1415.62    110.56 o 
  -2   2  10     5942.24     6147.52    445.73 o 
   0   2  10     5012.41     4804.32    405.10 o 
   2   2  10     6914.39     6684.51    553.67 o 
   4   2  10     7592.02     7509.05    629.09 o 
   6   2  10     3710.92     2970.31    260.96 o 
   8   2  10     2981.61     2967.51    277.11 o 
  10   2  10       70.56       56.68     40.73 o 
  12   2  10      679.60      638.44     90.53 o 
  14   2  10     8121.17     7436.49    659.85 o 
  16   2  10      335.38      402.29     75.23 o 
  18   2  10      994.35     1325.38    336.15 o 
  20   2  10       12.56       82.55     63.56 o 
  22   2  10       83.32       32.64     46.78 o 
  24   2  10      519.47      560.44     88.55 o 
 -23   3  10      587.70      568.46    116.34 o 
 -21   3  10        2.69      -14.20     56.51 o 
 -19   3  10       10.09      -63.00     49.36 o 
 -17   3  10       34.43       65.31    106.36 o 
 -15   3  10       11.30      -38.96     58.68 o 
 -13   3  10      341.60      338.06     81.01 o 
 -11   3  10       36.00       46.41     38.67 o 
  -9   3  10       40.85       98.24     50.42 o 
  -7   3  10      759.54      627.18     74.21 o 
  -5   3  10      143.41      166.19     32.88 o 
  -3   3  10     1838.30     1997.81    181.69 o 
  -1   3  10      143.37      180.36     44.07 o 
   1   3  10        1.93       27.65     36.60 o 
   3   3  10     6864.01     6827.65    574.17 o 
   5   3  10       35.78       43.68     35.52 o 
   7   3  10       27.80       30.49     47.79 o 
   9   3  10     2686.77     2486.54    235.99 o 
  11   3  10      149.02      199.77     70.38 o 
  13   3  10       16.04       59.40     61.65 o 
  15   3  10        1.92       -5.81     53.10 o 
  17   3  10      566.74      577.98     93.34 o 
  19   3  10       98.29      100.55     60.37 o 
  21   3  10       86.36       42.18     74.82 o 
  23   3  10       58.87       35.16     62.67 o 
 -22   4  10      216.76      378.80     96.39 o 
 -20   4  10        1.21       54.11    117.56 o 
 -18   4  10      730.06      736.91    184.73 o 
 -16   4  10      237.88      242.96    143.68 o 
 -14   4  10     1595.32     1418.34    364.80 o 
 -12   4  10     1740.17     2134.28    517.85 o 
 -10   4  10      309.08      591.43    170.74 o 
  -8   4  10     1690.41     1773.38    211.07 o 
  -6   4  10     1836.00     1657.00    309.75 o 
  -4   4  10     1622.28     1916.38    330.31 o 
  -2   4  10     2083.81     2354.93    376.97 o 
   0   4  10       19.01      108.06     57.88 o 
   2   4  10     6723.19     6759.24    591.59 o 
   4   4  10     2066.65     2353.29    232.10 o 
   6   4  10      646.84      693.37     94.26 o 
   8   4  10     1387.81     1363.40    190.59 o 
  10   4  10      541.29      442.66    120.17 o 
  12   4  10      453.48      634.54     94.09 o 
  14   4  10      319.15      362.14     74.26 o 
  16   4  10      111.36       80.29     57.30 o 
  18   4  10     1562.29     1501.52    200.86 o 
  20   4  10      543.81      631.48    102.77 o 
 -17   5  10        1.02      104.66     72.79 o 
 -15   5  10        0.00      -82.43     68.51 o 
 -13   5  10        7.02      -30.49     55.10 o 
 -11   5  10      159.52      322.81    119.42 o 
  -9   5  10      492.30      470.22    141.81 o 
  -7   5  10       49.39      190.33    121.28 o 
  -5   5  10       22.41       84.05     98.90 o 
  -3   5  10      592.39      498.19    106.16 o 
  -1   5  10      505.01      548.69    106.21 o 
   1   5  10     3111.59     2941.34    350.99 o 
   3   5  10        1.30       -5.94     57.34 o 
   5   5  10       33.60      137.40     76.51 o 
   7   5  10       83.48      198.92     77.99 o 
   9   5  10      485.19      420.32     97.28 o 
  11   5  10        0.36      104.70     73.15 o 
  13   5  10      253.39      350.93     80.28 o 
  15   5  10     1140.20      984.10    124.60 o 
  17   5  10        5.02      -28.99     52.84 o 
 -12   6  10     1117.93     1121.31    382.53 o 
 -10   6  10        3.16       -3.99    111.96 o 
  -8   6  10      910.82     1008.84    341.47 o 
  -6   6  10      760.62      919.10    162.04 o 
  -4   6  10      267.52      350.74    230.45 o 
  -2   6  10     1345.87     1271.49    189.89 o 
   0   6  10      896.80      683.30    133.34 o 
   2   6  10        7.73       93.40     77.11 o 
   4   6  10      762.78      862.98    153.30 o 
   6   6  10       49.74       80.49     77.84 o 
   8   6  10     2434.14     2342.68    327.51 o 
  10   6  10      261.58      277.08    108.23 o 
 -25   1  11      203.40      226.43     91.35 o 
 -23   1  11     1133.25     1295.35    143.35 o 
 -21   1  11      225.72      385.63     73.37 o 
 -19   1  11     5841.86     3091.19    447.79 o 
 -17   1  11     1853.04     1964.17    189.84 o 
 -15   1  11     1486.90     1626.99    204.11 o 
 -13   1  11     1415.77     1243.78    181.88 o 
 -11   1  11      770.06      803.31    110.02 o 
  -9   1  11     2098.31     1844.29    166.54 o 
  -7   1  11     4287.28     4348.16    368.12 o 
  -5   1  11     2738.59     2623.28    220.41 o 
  -3   1  11     9053.31     9421.67    783.53 o 
  -1   1  11      710.80     1008.07    162.39 o 
   1   1  11    18260.83    17174.26   1412.04 o 
   3   1  11      659.11     1131.39    174.31 o 
   5   1  11     6287.35     6315.92    532.13 o 
   7   1  11     2955.10     3252.78    287.76 o 
   9   1  11       74.60      133.77     40.76 o 
  11   1  11     2070.69     2138.37    204.22 o 
  13   1  11      707.48      813.98    104.42 o 
  15   1  11     1555.32     1475.60    165.41 o 
  17   1  11     6401.35     6361.38    530.13 o 
  19   1  11      153.17      163.21     70.58 o 
  21   1  11     1832.97     1591.37    261.77 o 
  23   1  11       25.94       32.26    128.76 o 
  25   1  11     2058.23     2337.40    285.69 o 
 -24   2  11      294.90      210.75     68.63 o 
 -22   2  11      345.54      377.54     74.33 o 
 -20   2  11      776.69      835.15    162.54 o 
 -18   2  11     1942.70     2054.27    197.88 o 
 -16   2  11      208.13      198.35     54.86 o 
 -14   2  11      234.72      313.48     68.24 o 
 -12   2  11      291.93      198.87     49.05 o 
 -10   2  11     1022.41     1158.94    117.59 o 
  -8   2  11      449.57      535.86     55.78 o 
  -6   2  11        7.38       57.68     29.73 o 
  -4   2  11     5000.88     5232.44    375.52 o 
  -2   2  11      274.35      525.51     83.83 o 
   0   2  11     1333.60     1235.29    123.45 o 
   2   2  11     2085.03     1997.53    185.52 o 
   4   2  11     2854.54     2801.47    251.64 o 
   6   2  11      168.50      190.76    114.76 o 
   8   2  11      811.19      856.92    103.22 o 
  10   2  11       39.39       93.70     53.43 o 
  12   2  11      912.54      862.21    107.99 o 
  14   2  11       99.66      157.98     58.34 o 
  16   2  11      726.55      928.24    124.59 o 
  18   2  11      979.31     1009.30    172.80 o 
  20   2  11       57.70       44.14     46.94 o 
  22   2  11      765.72      837.63    113.38 o 
  24   2  11      521.56      385.73    111.59 o 
 -23   3  11       17.01       79.15     70.69 o 
 -21   3  11       63.88      194.12     83.97 o 
 -19   3  11      749.97      743.09    176.34 o 
 -17   3  11     1431.46     1611.34    208.42 o 
 -15   3  11      771.57      805.71    126.71 o 
 -13   3  11     2796.90     3295.30    511.33 o 
 -11   3  11      632.84      420.96     95.62 o 
  -9   3  11     9906.13     9086.87    759.84 o 
  -7   3  11      491.32      588.32     83.79 o 
  -5   3  11     1689.37     1779.20    169.12 o 
  -3   3  11      205.51      444.60    103.91 o 
  -1   3  11     1944.97     2242.59    204.27 o 
   1   3  11     5845.72     5720.68    481.96 o 
   3   3  11       81.09      344.72     58.90 o 
   5   3  11       51.77      170.28     45.71 o 
   7   3  11     2816.65     2761.85    255.44 o 
   9   3  11      360.83      434.66     81.64 o 
  11   3  11     7853.82     7423.04    657.80 o 
  13   3  11       87.49      195.89     94.13 o 
  15   3  11        1.27      -12.40     60.36 o 
  17   3  11      451.05      313.54     69.43 o 
  19   3  11      486.07      407.24    123.05 o 
  21   3  11       71.36       43.71     76.72 o 
 -20   4  11      634.94      540.50    176.34 o 
 -18   4  11       16.24       10.55     74.87 o 
 -16   4  11        9.01       30.28     64.61 o 
 -14   4  11      453.18      419.42     94.00 o 
 -12   4  11        0.54       -3.91     84.90 o 
 -10   4  11     1290.57     1400.95    208.99 o 
  -8   4  11      366.47      508.68    135.29 o 
  -6   4  11      258.81      332.14    115.68 o 
  -4   4  11      332.25      339.61    113.82 o 
  -2   4  11        0.27      121.29     87.70 o 
   0   4  11     1142.89     1058.01    208.99 o 
   2   4  11     1851.98     2124.44    268.53 o 
   4   4  11     1652.34     1694.86    171.14 o 
   6   4  11     1217.29     1198.94    134.31 o 
   8   4  11        8.32       65.71     55.28 o 
  10   4  11       91.77       49.99     55.12 o 
  12   4  11     1159.32     1299.25    145.96 o 
  14   4  11       43.90       61.36     53.14 o 
  16   4  11      691.40      444.75    146.61 o 
  18   4  11       15.27        1.71     59.25 o 
  20   4  11      188.59      103.50     69.07 o 
 -17   5  11      771.04      669.98    120.36 o 
 -15   5  11      425.97      481.23    101.18 o 
 -13   5  11       12.32       79.19     70.29 o 
 -11   5  11      273.13      223.53    117.56 o 
  -9   5  11     1254.94     1408.82    272.44 o 
  -7   5  11      294.65      309.75    121.28 o 
  -5   5  11      416.71      406.08    100.62 o 
  -3   5  11        3.56      105.24     70.34 o 
  -1   5  11       17.11       29.12     86.77 o 
   1   5  11      125.97      240.58     86.41 o 
   3   5  11      321.33      278.11    149.28 o 
   5   5  11      517.81      557.46    141.81 o 
   7   5  11      649.65      573.31    124.08 o 
   9   5  11      291.52      295.26     82.76 o 
  11   5  11       10.11      -30.07     71.90 o 
  13   5  11      135.71       42.91    113.83 o 
  15   5  11     1349.62     1134.48    135.91 o 
 -10   6  11      105.72       71.84     83.97 o 
  -8   6  11      905.78      795.69    144.32 o 
  -6   6  11        0.88      -38.08     69.78 o 
  -4   6  11      101.67       92.17     83.97 o 
  -2   6  11       79.55       38.08    149.28 o 
   0   6  11      254.38      228.54    168.87 o 
   2   6  11      846.62     1065.76    360.14 o 
   4   6  11        0.02       91.39     75.30 o 
   6   6  11       89.50       87.07     74.54 o 
   8   6  11      139.16      165.10     78.87 o 
  10   6  11       17.03        0.97     75.98 o 
 -24   0  12      213.94      218.34     87.67 o 
 -22   0  12      209.63      253.20     92.37 o 
 -20   0  12     6055.43     3024.71    477.74 o 
 -18   0  12      697.86      589.64    107.02 o 
 -16   0  12     1220.62     1233.91    162.86 o 
 -14   0  12     1537.55     1658.87    281.76 o 
 -12   0  12        9.13      -26.13     65.32 o 
 -10   0  12     2361.28     2418.38    376.97 o 
  -8   0  12     6512.30     7236.31   1054.21 o 
  -6   0  12      883.88      958.12    120.72 o 
  -4   0  12      524.33      447.77     68.57 o 
  -2   0  12     1179.56     1294.58    146.92 o 
   0   0  12     2956.98     2879.77    299.12 o 
   2   0  12     3069.65     2851.15    416.16 o 
   4   0  12    11090.44    10430.84   1487.16 o 
  12   0  12     7175.68     6389.72    552.15 o 
  14   0  12     1429.08     1845.47    339.61 o 
  16   0  12      197.43      236.99    119.42 o 
  18   0  12      925.48      869.55    207.13 o 
  20   0  12       53.90       74.64     89.57 o 
  22   0  12     1297.40     1364.05    279.89 o 
  24   0  12     2486.03     1989.16    360.17 o 
 -25   1  12       48.19        0.23     60.51 o 
 -23   1  12       80.84       12.58     53.58 o 
 -21   1  12      705.59      896.69    115.87 o 
 -19   1  12      111.75      202.45     71.11 o 
 -17   1  12      761.56      832.44    104.27 o 
 -15   1  12       15.99      -56.01     47.49 o 
 -13   1  12      285.65      209.50     48.99 o 
 -11   1  12      206.52      185.81     49.49 o 
  -9   1  12      111.97      155.76     51.26 o 
  -7   1  12      893.85     1015.77    127.91 o 
  -5   1  12       19.08       40.13     43.32 o 
  -3   1  12     2761.56     2781.27    241.53 o 
  -1   1  12      979.62      956.57    129.58 o 
   1   1  12      926.09     1574.67    378.80 o 
   3   1  12       92.28      204.09     45.35 o 
   5   1  12       40.01       78.37     42.29 o 
   7   1  12      246.05      326.80     54.23 o 
   9   1  12      271.70      340.45     61.33 o 
  11   1  12       68.26       61.56    127.10 o 
  13   1  12      317.58      509.42     96.22 o 
  15   1  12       53.28       13.65     49.71 o 
  17   1  12      371.39      426.57     70.12 o 
  19   1  12      527.65      458.34     73.12 o 
  21   1  12       26.74       75.73     69.89 o 
  23   1  12       51.97       86.16     75.07 o 
 -24   2  12       33.70      -47.05     45.87 o 
 -22   2  12       52.79       29.27     49.65 o 
 -20   2  12     4301.82     4446.16    329.33 o 
 -18   2  12     1394.97     1126.69    169.42 o 
 -16   2  12     1247.33     1124.30    123.22 o 
 -14   2  12      334.16      405.27     64.39 o 
 -12   2  12     2399.26     2287.51    211.29 o 
 -10   2  12     1120.04     1125.64    116.40 o 
  -8   2  12     2287.04     2331.87    212.26 o 
  -6   2  12      661.22      649.05     78.60 o 
  -4   2  12      153.49      155.42     53.35 o 
  -2   2  12     3232.63     3358.09    291.59 o 
   0   2  12     1239.29     1398.76    227.65 o 
   2   2  12      472.87      657.73    290.16 o 
   4   2  12      735.52      938.36    182.87 o 
   6   2  12      564.65      623.47    105.16 o 
   8   2  12       11.04      -67.81     50.14 o 
  10   2  12       59.88       61.79     48.77 o 
  12   2  12        2.73      -43.85     52.35 o 
  14   2  12     1482.47     1574.82    177.26 o 
  16   2  12     4969.65     4611.90    419.13 o 
  18   2  12       48.33       23.88     56.65 o 
  20   2  12     1109.10     1017.28    118.09 o 
  22   2  12     1059.91     1231.66    138.87 o 
 -21   3  12      690.75      741.79    133.80 o 
 -19   3  12        4.20        2.27     66.54 o 
 -17   3  12      167.18      163.15    151.14 o 
 -15   3  12        1.86      -74.57     61.43 o 
 -13   3  12     1432.76     1274.37    226.72 o 
 -11   3  12       46.73       -9.22     76.55 o 
  -9   3  12     3171.91     3164.47    280.13 o 
  -7   3  12      194.19      349.94    153.01 o 
  -5   3  12      146.79      292.14     82.44 o 
  -3   3  12      328.11      359.07     62.98 o 
  -1   3  12      606.08      528.78     78.38 o 
   1   3  12      789.47      979.80    168.48 o 
   3   3  12      713.22     1012.02    113.27 o 
   5   3  12     1806.01     1724.38    171.44 o 
   7   3  12       57.11       78.04     63.90 o 
   9   3  12      286.33      424.32     94.33 o 
  11   3  12       83.95      195.04     91.72 o 
  13   3  12      704.42      856.86    308.83 o 
  15   3  12       47.03       90.78     49.14 o 
  17   3  12      118.56       61.42     75.79 o 
  19   3  12      454.96      297.00    116.10 o 
  21   3  12        1.39       49.69     72.41 o 
 -20   4  12     1548.96     1690.59    320.95 o 
 -18   4  12      820.07     1140.13    242.58 o 
 -16   4  12      285.91      234.28     82.07 o 
 -14   4  12       61.79       58.23    103.56 o 
 -12   4  12      236.96      331.86     83.40 o 
 -10   4  12     1338.41     1339.34    174.53 o 
  -8   4  12       59.67      105.31     60.01 o 
  -6   4  12     1171.34     1069.28    197.79 o 
  -4   4  12        0.60      104.49     95.17 o 
  -2   4  12      762.37      897.54    188.47 o 
   0   4  12      152.88      216.46     97.02 o 
   2   4  12      544.75      471.12    117.64 o 
   4   4  12     3796.21     3475.61    327.80 o 
   6   4  12     1297.45     1376.47    150.36 o 
   8   4  12      159.50        5.76     54.23 o 
  10   4  12     1220.75     1037.33    127.60 o 
  12   4  12        9.36      -17.26     51.73 o 
  14   4  12     2459.22     2083.51    247.90 o 
  16   4  12      363.88      290.18     80.60 o 
  18   4  12      157.83      196.45     69.66 o 
 -15   5  12        2.15       -9.06     83.04 o 
 -13   5  12       69.42      126.67     67.71 o 
 -11   5  12      412.38      295.33     85.48 o 
  -9   5  12      192.02      105.32     64.56 o 
  -7   5  12        1.82       78.37     87.70 o 
  -5   5  12       16.09        5.60     87.70 o 
  -3   5  12      608.33      513.52    103.10 o 
  -1   5  12      614.39      586.50    116.10 o 
   1   5  12       18.49       -1.95     66.25 o 
   3   5  12      382.18      451.03    192.20 o 
   5   5  12      412.68      387.79     91.34 o 
   7   5  12      309.50      372.74     91.84 o 
   9   5  12      566.53      683.16    126.42 o 
  11   5  12        2.51       52.00     76.65 o 
  13   5  12      810.15      869.58    228.59 o 
  15   5  12      756.62      880.83    120.53 o 
  -8   6  12      188.62      212.27     87.05 o 
  -6   6  12      731.85      908.09    383.46 o 
  -4   6  12       13.15      219.15     88.99 o 
  -2   6  12      509.20      616.63    125.75 o 
   0   6  12      632.56      894.78    152.42 o 
   2   6  12      129.78       90.84     73.22 o 
   4   6  12      405.46      426.38    131.56 o 
   6   6  12      384.89      393.36    100.17 o 
 -23   1  13        8.89       12.64     49.44 o 
 -21   1  13     4614.76     4834.41    414.41 o 
 -19   1  13      181.91      163.87     50.22 o 
 -17   1  13      207.26      244.06     62.84 o 
 -15   1  13     1331.56     1351.68    140.52 o 
 -13   1  13       16.37      -21.02     63.01 o 
 -11   1  13      712.22      874.86    118.75 o 
  -9   1  13     1334.69     1381.14    310.68 o 
  -7   1  13     1338.17     1802.54    296.69 o 
  -5   1  13       18.29       51.25     41.05 o 
  -3   1  13       36.19      363.87    104.49 o 
  -1   1  13     6727.90     7078.24    716.95 o 
   1   1  13      251.65      324.18     64.06 o 
   3   1  13     3549.79     3078.42    286.40 o 
   5   1  13        6.62       80.48     37.67 o 
   7   1  13      502.39      485.90    130.62 o 
   9   1  13     4053.89     3532.41    396.46 o 
  11   1  13     1032.14     1539.10    173.59 o 
  13   1  13     5189.86     4604.52    424.56 o 
  15   1  13      134.25      200.24     67.84 o 
  17   1  13        0.55       15.02     78.37 o 
  19   1  13     5365.66     5344.73    575.34 o 
  21   1  13      590.81      645.01    140.30 o 
  23   1  13      298.45      242.10     92.96 o 
 -22   2  13     1337.24     1041.90    131.16 o 
 -20   2  13      380.60      299.49     69.90 o 
 -18   2  13        9.00       62.11     53.24 o 
 -16   2  13      947.07      968.64    113.90 o 
 -14   2  13      171.09      297.70     69.70 o 
 -12   2  13     1488.26     1369.77    152.59 o 
 -10   2  13        0.40      115.20     61.34 o 
  -8   2  13       14.26      101.95     43.75 o 
  -6   2  13      145.28      319.91     82.90 o 
  -4   2  13       29.70      116.37     59.98 o 
  -2   2  13        8.44      181.52     84.91 o 
   0   2  13     7555.38     7672.12    788.98 o 
   2   2  13       15.27       17.70    104.49 o 
   4   2  13       93.84       47.60     90.50 o 
   6   2  13     1768.71     1839.41    254.72 o 
   8   2  13      558.80      610.48    139.94 o 
  10   2  13      130.29      197.99     64.59 o 
  12   2  13      724.41      696.24    105.17 o 
  14   2  13        0.98      -11.22     86.66 o 
  16   2  13      299.64      335.37     77.98 o 
  18   2  13       79.41       97.62     79.04 o 
  20   2  13     1003.12      751.01    104.74 o 
  22   2  13      118.27      146.81     83.81 o 
 -21   3  13      282.12      350.36     96.33 o 
 -19   3  13      263.35      239.87    143.68 o 
 -17   3  13      228.10      166.40     74.83 o 
 -15   3  13      127.86      222.14    154.88 o 
 -13   3  13      568.58      491.87     96.97 o 
 -11   3  13     3321.09     3195.17    350.35 o 
  -9   3  13     1454.05     1447.91    145.02 o 
  -7   3  13      614.52      723.80    104.72 o 
  -5   3  13       42.79      144.31     59.91 o 
  -3   3  13       29.85       75.92     86.78 o 
  -1   3  13      435.02      495.94     82.28 o 
   1   3  13     4270.84     3869.01    345.35 o 
   3   3  13    10389.63     9857.19    828.06 o 
   5   3  13       83.25       50.83     65.81 o 
   7   3  13       65.09       85.91     68.16 o 
   9   3  13     4939.89     4345.70    409.32 o 
  11   3  13      593.00      529.62     99.32 o 
  13   3  13     3810.68     3680.15    350.17 o 
  15   3  13      312.16      322.44     77.80 o 
  17   3  13      308.77      293.89     84.51 o 
  19   3  13      324.08      472.17     94.38 o 
 -18   4  13       49.10      -58.67     68.46 o 
 -16   4  13       77.86       40.50     75.17 o 
 -14   4  13      214.62      180.53     76.17 o 
 -12   4  13     3090.91     2860.77    320.65 o 
 -10   4  13      227.31      257.69     77.54 o 
  -8   4  13      712.64      748.37    168.87 o 
  -6   4  13       94.54      212.82     71.21 o 
  -4   4  13       44.16      147.45     64.49 o 
  -2   4  13       24.23       33.59     85.84 o 
   0   4  13        0.87       63.44     83.97 o 
   2   4  13       24.91       86.56     62.72 o 
   4   4  13      402.75      379.28     73.93 o 
   6   4  13      870.02      925.89    117.83 o 
   8   4  13      789.47      749.84    103.56 o 
  10   4  13     1819.54     1985.19    216.35 o 
  12   4  13      270.69      194.99     65.18 o 
  14   4  13       46.98       68.83     71.82 o 
  16   4  13      164.51      215.50     68.30 o 
 -13   5  13      271.20      413.39    257.51 o 
 -11   5  13      596.60      633.74    162.34 o 
  -9   5  13      589.20      534.11    177.27 o 
  -7   5  13      373.82      513.14    154.87 o 
  -5   5  13        8.52      -14.93     87.70 o 
  -3   5  13       21.11       62.19     66.80 o 
  -1   5  13      640.24      495.82    107.24 o 
   1   5  13     2354.75     1899.38    453.46 o 
   3   5  13      165.94      197.31    122.22 o 
   5   5  13       52.69       45.02     61.97 o 
   7   5  13      222.49      177.95    134.35 o 
   9   5  13      921.35      867.20    147.47 o 
  11   5  13      935.94      968.35    181.93 o 
  13   5  13       42.62      -66.24     70.30 o 
  -4   6  13      208.73      174.01    120.35 o 
  -2   6  13       50.93      122.27     82.34 o 
   0   6  13      404.00      479.71    115.69 o 
   2   6  13      522.66      601.44    125.93 o 
 -22   0  14      620.29      752.05    130.69 o 
 -20   0  14     1808.99     2191.12    261.74 o 
 -18   0  14       25.49       13.63     56.69 o 
 -16   0  14      411.73      292.95    113.82 o 
 -14   0  14       59.40      136.22     93.30 o 
 -12   0  14      501.27      419.85    119.42 o 
 -10   0  14    10410.63    10574.53   1533.81 o 
  -8   0  14       74.47       35.45     70.91 o 
  -6   0  14      224.40      169.81     85.84 o 
  -4   0  14     2629.47     2373.60    378.83 o 
  -2   0  14       52.68      164.21     80.24 o 
   0   0  14     6174.81     6786.56   1000.09 o 
   2   0  14        7.75       74.64     72.77 o 
   4   0  14      240.13      210.86     98.89 o 
   6   0  14      400.10      455.31    153.01 o 
   8   0  14     1465.38     1903.32    341.51 o 
  10   0  14     5220.50     4748.87    744.61 o 
  12   0  14      133.81      205.26    113.82 o 
  14   0  14        0.48      -74.65     93.29 o 
  16   0  14      739.91      843.42    203.40 o 
  18   0  14     1439.05     1796.95    334.01 o 
  20   0  14      248.12      306.02    154.87 o 
  22   0  14      586.15      552.33    167.94 o 
 -23   1  14        8.41       39.98     50.95 o 
 -21   1  14        0.13       26.25     53.01 o 
 -19   1  14      104.38      139.32     58.62 o 
 -17   1  14      435.83      380.50     70.11 o 
 -15   1  14     2205.41     2292.21    218.35 o 
 -13   1  14       23.04       10.78     70.91 o 
 -11   1  14     2755.70     2668.47    300.86 o 
  -9   1  14       15.19      -34.03     52.85 o 
  -7   1  14      521.04      572.66     93.65 o 
  -5   1  14       46.15       50.38     85.84 o 
  -3   1  14       50.08      -24.26     72.78 o 
  -1   1  14     3288.64     3224.39    503.87 o 
   1   1  14      573.54      811.71    177.27 o 
   3   1  14        2.50      127.92     67.99 o 
   5   1  14       89.43       76.13     79.03 o 
   7   1  14        1.75      -20.38     59.63 o 
   9   1  14      580.75      575.43    129.29 o 
  11   1  14       52.42       33.23     50.51 o 
  13   1  14        0.20      -78.67     57.78 o 
  15   1  14        4.48       25.32     84.28 o 
  17   1  14       26.11       25.82     70.36 o 
  19   1  14       64.27      -27.79     78.50 o 
  21   1  14        2.83      -20.23     73.74 o 
 -22   2  14      127.08      201.73     56.16 o 
 -20   2  14     2688.37     2741.79    259.08 o 
 -18   2  14      186.85      206.10     62.25 o 
 -16   2  14      104.84       83.36     50.73 o 
 -14   2  14        5.22      -34.49     79.83 o 
 -12   2  14      162.43      135.94     65.60 o 
 -10   2  14     6541.10     5912.79    617.57 o 
  -8   2  14      120.63      237.92     75.57 o 
  -6   2  14      441.29      363.81    107.29 o 
  -4   2  14        8.18       39.99     54.25 o 
  -2   2  14     1530.72     2034.60    353.63 o 
   0   2  14    26057.59    25580.11   2590.75 o 
   2   2  14       46.79        1.06     61.09 o 
   4   2  14      426.59      442.74     96.43 o 
   6   2  14     1332.37     1592.11    217.41 o 
   8   2  14     1398.78     1372.33    187.94 o 
  10   2  14     6870.86     6564.98    602.47 o 
  12   2  14      405.81      310.11    135.82 o 
  14   2  14      755.83      809.23    161.12 o 
  16   2  14      377.34      298.59     89.29 o 
  18   2  14      349.98      205.61    158.61 o 
  20   2  14     2126.69     2204.25    279.72 o 
 -19   3  14        0.48      -16.96     69.78 o 
 -17   3  14       24.53       70.01     70.67 o 
 -15   3  14      157.85      156.06     77.44 o 
 -13   3  14      335.55      633.51    236.05 o 
 -11   3  14       62.45        0.94     97.96 o 
  -9   3  14       92.48       66.33     52.49 o 
  -7   3  14      568.44      576.20     87.78 o 
  -5   3  14      348.69      203.75     77.32 o 
  -3   3  14     1071.38     1096.79    120.26 o 
  -1   3  14      396.51      415.59     71.86 o 
   1   3  14       38.30       11.51     61.42 o 
   3   3  14     2977.98     3043.37    481.47 o 
   5   3  14      986.29     1123.79    173.19 o 
   7   3  14       20.15      -82.92     55.28 o 
   9   3  14     1818.91     2029.58    247.05 o 
  11   3  14      494.04      456.91    110.02 o 
  13   3  14        0.03       28.61     59.71 o 
  15   3  14        7.46      -43.78     61.39 o 
  17   3  14       42.99      -34.74     67.36 o 
  19   3  14       57.10      108.32     90.14 o 
 -16   4  14        0.71      -23.66     65.82 o 
 -14   4  14      285.70      142.93     78.64 o 
 -12   4  14     3264.51     2846.22    633.48 o 
 -10   4  14     2385.15     2596.59    298.87 o 
  -8   4  14        4.88       71.18     63.17 o 
  -6   4  14      667.16      648.18    107.48 o 
  -4   4  14      373.68      304.40    157.68 o 
  -2   4  14     1044.79      843.31    131.28 o 
   0   4  14     2940.82     2953.22    329.24 o 
   2   4  14        0.45      104.58     70.34 o 
   4   4  14      175.28       14.01     50.61 o 
   6   4  14       52.80        0.18     47.72 o 
   8   4  14     1489.09     1527.33    165.33 o 
  10   4  14      768.21      789.49    108.40 o 
  12   4  14      116.82      108.44     93.29 o 
  14   4  14       91.17       59.63     60.20 o 
  16   4  14        6.68       27.27     62.01 o 
 -11   5  14      184.31      354.43     88.76 o 
  -9   5  14      103.57       97.96     68.14 o 
  -7   5  14      382.01      332.11     86.33 o 
  -5   5  14        0.91       67.18    121.29 o 
  -3   5  14        0.01     -104.49    110.09 o 
  -1   5  14     2243.28     2101.74    277.66 o 
   1   5  14     2502.25     2179.67    284.23 o 
   3   5  14        4.13        2.31     69.34 o 
   5   5  14       53.66       14.50     68.46 o 
   7   5  14      155.83       62.66     68.14 o 
   9   5  14       66.53       92.96     75.07 o 
  11   5  14        5.02      -23.41     70.83 o 
 -21   1  15     1420.42     1233.37    139.85 o 
 -19   1  15      472.82      432.02     82.86 o 
 -17   1  15        0.14       42.74     53.85 o 
 -15   1  15      222.06      152.34     58.24 o 
 -13   1  15     3269.53     3877.05    419.62 o 
 -11   1  15     1179.88     1258.34    343.35 o 
  -9   1  15      262.04      472.89    115.69 o 
  -7   1  15       65.34      111.77     70.34 o 
  -5   1  15      131.87      182.28     79.31 o 
  -3   1  15     6399.00     6945.62    723.65 o 
  -1   1  15     7749.57     7835.46    949.79 o 
   1   1  15     2762.79     3045.86    391.80 o 
   3   1  15       68.10       48.73     68.11 o 
   5   1  15      753.05      867.12    242.58 o 
   7   1  15      431.79      423.39     99.85 o 
   9   1  15     1503.86     1777.52    503.83 o 
  11   1  15     1017.21      807.47    117.63 o 
  13   1  15       28.58       80.56     65.81 o 
  15   1  15       61.26      -51.00     68.57 o 
  17   1  15     1008.44     1174.00    179.22 o 
  19   1  15      284.82      388.17    111.78 o 
 -20   2  15      199.72      305.91     68.63 o 
 -18   2  15      652.78      600.47    165.46 o 
 -16   2  15       93.41      182.25     58.62 o 
 -14   2  15      932.38      924.40    116.73 o 
 -12   2  15        9.31      178.87     62.80 o 
 -10   2  15      650.64     1018.84    268.70 o 
  -8   2  15      322.38      497.82    155.82 o 
  -6   2  15      145.07      209.78     68.45 o 
  -4   2  15     4366.53     4154.02    446.68 o 
  -2   2  15        0.41      408.82     92.32 o 
   0   2  15     4881.29     4880.16    517.84 o 
   2   2  15      612.79      720.03    306.03 o 
   4   2  15       87.09       21.41     69.04 o 
   6   2  15        0.84       -2.20     70.42 o 
   8   2  15      176.64      325.89    199.66 o 
  10   2  15      220.68      381.25     86.41 o 
  12   2  15     1264.61     1394.64    161.65 o 
  14   2  15       49.35      163.93     89.22 o 
  16   2  15       56.01       88.72     72.77 o 
  18   2  15      584.40      654.49    132.36 o 
 -19   3  15       13.06       79.82     71.10 o 
 -17   3  15       97.32       -5.62     69.26 o 
 -15   3  15       14.19      -21.46     64.66 o 
 -13   3  15     4028.25     3549.22    385.94 o 
 -11   3  15     2323.32     2192.32    259.95 o 
  -9   3  15     1897.51     1726.66    174.50 o 
  -7   3  15       10.54      148.98     66.62 o 
  -5   3  15      749.59      967.29    120.68 o 
  -3   3  15     1307.89     1438.05    191.11 o 
  -1   3  15     1052.18     1030.46    158.86 o 
   1   3  15       66.32       96.53    149.29 o 
   3   3  15       26.56      -26.93    106.36 o 
   5   3  15       84.83      216.42     93.63 o 
   7   3  15     3870.15     3774.06    362.95 o 
   9   3  15     1727.22     1875.01    201.51 o 
  11   3  15     2328.71     2417.78    250.68 o 
  13   3  15      193.42      262.80     80.28 o 
  15   3  15        2.60      -27.72     73.06 o 
  17   3  15      256.00      454.62     97.85 o 
 -14   4  15      108.33      106.07     72.00 o 
 -12   4  15       62.05       93.42     74.12 o 
 -10   4  15        5.75        7.10    113.82 o 
  -8   4  15      327.13      262.51     81.13 o 
  -6   4  15       34.93      178.77     70.92 o 
  -4   4  15      141.86      222.67     97.03 o 
  -2   4  15       20.96       55.02     87.70 o 
   0   4  15      148.61      160.31    105.43 o 
   2   4  15      807.68      724.66    187.53 o 
   4   4  15       74.35      109.22     49.64 o 
   6   4  15      149.11      133.07     58.82 o 
   8   4  15       22.32       17.23     58.07 o 
  10   4  15       89.79        7.78     90.78 o 
  12   4  15      314.07       76.87     84.91 o 
  14   4  15       48.10      -57.23     57.83 o 
  -9   5  15      112.44       84.37     70.34 o 
  -7   5  15       14.63      126.29     70.58 o 
  -5   5  15      149.50       74.38     68.11 o 
  -3   5  15      344.32      445.98    139.94 o 
  -1   5  15     2684.57     2683.06    473.92 o 
   1   5  15      122.28      139.28    118.49 o 
   3   5  15      286.82      262.00     84.91 o 
   5   5  15      421.17      510.41    109.39 o 
   7   5  15      221.31      268.45     88.99 o 
 -20   0  16       10.49      -61.58     82.11 o 
 -18   0  16       64.15      207.13    117.55 o 
 -16   0  16     1245.02     1461.07    270.58 o 
 -14   0  16     1415.36     1466.67    266.85 o 
 -12   0  16     1295.81     1591.69    287.35 o 
 -10   0  16      778.26      962.86    207.13 o 
  -8   0  16      886.00      899.41    188.47 o 
  -6   0  16      976.36     1233.42    236.99 o 
  -4   0  16     5992.24     6073.86    908.83 o 
  -2   0  16     4336.37     3689.07    584.11 o 
   0   0  16      237.20      311.62    132.48 o 
   2   0  16      515.95      529.94    162.34 o 
   4   0  16      827.09      729.60    184.73 o 
   6   0  16      407.48      306.02    138.08 o 
   8   0  16     7012.95     7062.75   1080.33 o 
  10   0  16      891.88     1132.66    248.18 o 
  12   0  16     1887.81     1895.85    356.44 o 
  14   0  16        7.77      -16.79     95.17 o 
  16   0  16      833.14      757.60    203.40 o 
  18   0  16     2556.92     3028.44    518.80 o 
 -19   1  16      282.37      348.71     72.60 o 
 -17   1  16      789.79      564.40    105.53 o 
 -15   1  16      404.46      447.97     95.60 o 
 -13   1  16     1266.91     1198.27    162.95 o 
 -11   1  16      284.37      263.93     82.26 o 
  -9   1  16        0.65       72.05     70.69 o 
  -7   1  16      180.06      270.06     78.37 o 
  -5   1  16      647.96      729.99    117.95 o 
  -3   1  16     1260.24     1580.86    200.54 o 
  -1   1  16        2.20      139.03     66.34 o 
   1   1  16     1538.16     1633.71    321.89 o 
   3   1  16       87.54       62.10     64.56 o 
   5   1  16        1.77       -8.70     67.58 o 
   7   1  16      111.68      144.86    116.55 o 
   9   1  16      117.16      127.63     88.29 o 
  11   1  16        0.07       57.85     89.72 o 
  13   1  16      340.21      480.19    114.70 o 
  15   1  16        0.96       63.26     81.77 o 
  17   1  16        2.77       35.51     93.43 o 
  19   1  16      258.47      103.91     96.08 o 
 -18   2  16       47.21      100.21     59.49 o 
 -16   2  16     2903.89     2768.30    322.59 o 
 -14   2  16     2058.21     2088.32    252.70 o 
 -12   2  16      161.56      361.75     98.58 o 
 -10   2  16        5.47      210.95    146.48 o 
  -8   2  16      714.32      870.49    176.34 o 
  -6   2  16     1601.27     1391.25    185.99 o 
  -4   2  16      983.30     1088.88    167.91 o 
  -2   2  16      572.85      447.42    109.42 o 
   0   2  16      340.67      348.32     98.69 o 
   2   2  16       45.50      242.96    103.20 o 
   4   2  16      539.36      612.59    136.52 o 
   6   2  16      354.86      426.17    111.32 o 
   8   2  16     1128.72     1304.25    222.06 o 
  10   2  16      504.14      724.13    112.00 o 
  12   2  16        0.77       -3.92     61.28 o 
  14   2  16      147.34      182.43     79.54 o 
  16   2  16     1149.29     1081.13    182.75 o 
  18   2  16      623.21      558.24    133.53 o 
 -17   3  16      277.56      345.45     92.36 o 
 -15   3  16       99.32       27.06     69.93 o 
 -13   3  16       46.63      141.82     73.89 o 
 -11   3  16      666.81      559.39    106.06 o 
  -9   3  16      236.04      208.16     63.43 o 
  -7   3  16      183.68      283.30     69.33 o 
  -5   3  16      112.11      138.81     59.35 o 
  -3   3  16       80.59       51.99    159.54 o 
  -1   3  16      516.51      560.45    181.93 o 
   1   3  16       30.85       47.74     82.13 o 
   3   3  16      202.31      234.63     98.90 o 
   5   3  16      384.18      451.93    281.76 o 
   7   3  16      368.64      495.33     92.21 o 
   9   3  16      150.24      168.93     69.69 o 
  11   3  16      168.98      270.79     82.95 o 
  13   3  16      736.30      517.90    107.51 o 
  15   3  16       72.34       22.52     72.52 o 
 -12   4  16      515.28      429.11     98.93 o 
 -10   4  16        4.46      -37.32     63.34 o 
  -8   4  16       97.03      127.58     83.97 o 
  -6   4  16      146.17      195.35     92.36 o 
  -4   4  16     1177.96     1027.64    149.41 o 
  -2   4  16     1419.87     1441.27    189.34 o 
   0   4  16      251.27      250.21    127.82 o 
   2   4  16      181.28      199.28     75.31 o 
   4   4  16      388.53      347.25     86.06 o 
   6   4  16      787.69      772.80    122.70 o 
   8   4  16      597.61      643.98    226.55 o 
  10   4  16        6.11       13.11     68.41 o 
  12   4  16       43.57       50.60     69.31 o 
  -5   5  16       55.94       84.07     71.21 o 
  -3   5  16      482.37      373.70    213.66 o 
  -1   5  16      134.49      138.41     61.74 o 
   1   5  16      343.33      315.75     75.96 o 
   3   5  16       39.57       43.09     65.93 o 
 -19   1  17     1286.55     1072.55    128.49 o 
 -17   1  17     2615.75     2895.94    477.74 o 
 -15   1  17      416.82      757.38    171.67 o 
 -13   1  17      369.54      341.40     82.45 o 
 -11   1  17      450.52      494.62     98.72 o 
  -9   1  17      778.07      821.04    170.74 o 
  -7   1  17     1927.64     2079.57    252.70 o 
  -5   1  17     1686.79     1962.09    478.66 o 
  -3   1  17      159.74      304.27    103.10 o 
  -1   1  17      855.56     1047.25    172.11 o 
   1   1  17       12.87      145.45    210.86 o 
   3   1  17      587.82      716.82    139.70 o 
   5   1  17      587.92     1014.62    162.06 o 
   7   1  17     1533.84     1538.98    220.86 o 
   9   1  17      148.55       14.23     83.95 o 
  11   1  17       38.15      105.81     83.34 o 
  13   1  17     1057.49      961.98    165.59 o 
  15   1  17     1160.87     1052.58    179.22 o 
  17   1  17     1794.16     1702.56    238.03 o 
 -16   2  17      642.97      729.64    100.65 o 
 -14   2  17        5.77     -109.47    151.16 o 
 -12   2  17     4199.79     4403.37    477.03 o 
 -10   2  17       29.31       60.78     62.70 o 
  -8   2  17       52.66       35.26     63.21 o 
  -6   2  17        0.46      118.50     76.24 o 
  -4   2  17      194.86      199.39     87.87 o 
  -2   2  17       15.38      -51.60    148.35 o 
   0   2  17     1977.02     1914.03    246.37 o 
   2   2  17       17.04      -46.07     71.75 o 
   4   2  17       78.70      127.82     94.01 o 
   6   2  17      242.80      198.17     94.84 o 
   8   2  17      438.04      321.78    104.91 o 
  10   2  17       14.96      -39.49     60.36 o 
  12   2  17      653.81      634.92    112.63 o 
  14   2  17       22.75       51.10     71.39 o 
  16   2  17       10.86       -1.36    179.13 o 
 -15   3  17      861.26      932.31    149.08 o 
 -13   3  17      849.98      693.01    120.05 o 
 -11   3  17      119.09      212.67     83.59 o 
  -9   3  17     1230.23     1186.44    251.91 o 
  -7   3  17      587.14      940.18    144.80 o 
  -5   3  17      879.73     1214.75    179.82 o 
  -3   3  17        0.24       40.86     75.30 o 
  -1   3  17     1973.93     2202.17    272.49 o 
   1   3  17      206.13      429.03    189.40 o 
   3   3  17     1660.17     1821.11    450.65 o 
   5   3  17      273.68      175.41     92.25 o 
   7   3  17     2600.22     2527.25    256.86 o 
   9   3  17        1.28      -40.09     72.65 o 
  11   3  17       56.90      117.61     76.55 o 
  13   3  17       32.01      -23.07     72.24 o 
 -10   4  17      133.47       94.23     73.89 o 
  -8   4  17       31.82       76.97     70.92 o 
  -6   4  17     1061.75     1134.07    277.10 o 
  -4   4  17        0.82       31.04     71.47 o 
  -2   4  17        5.49       70.26     75.68 o 
   0   4  17       50.27       92.65     73.95 o 
   2   4  17      196.38      544.87    160.47 o 
   4   4  17       14.78      -99.32     66.21 o 
   6   4  17      651.32      531.59    102.20 o 
   8   4  17      979.65      919.15    148.67 o 
 -16   0  18        9.48       59.71     97.03 o 
 -14   0  18       15.86      -22.39    111.95 o 
 -12   0  18     1161.59      981.52    210.86 o 
 -10   0  18     3150.87     3310.23    530.00 o 
  -8   0  18       59.32      287.35    117.55 o 
  -6   0  18      287.98      208.99    125.02 o 
  -4   0  18      183.00      199.66    134.35 o 
  -2   0  18     5500.46     5038.13    781.93 o 
   0   0  18     1527.00     1184.91    259.38 o 
   2   0  18      249.53       83.97    138.08 o 
   4   0  18     1686.63     1884.66    354.57 o 
   6   0  18      533.61      526.21    167.94 o 
   8   0  18      668.47      462.78    160.47 o 
  10   0  18     1137.84     1168.12    266.85 o 
  12   0  18      328.87      141.81    138.08 o 
  14   0  18     1203.35      847.15    231.39 o 
  16   0  18       52.16      169.81    134.35 o 
 -17   1  18      436.79      749.46    362.93 o 
 -15   1  18     1802.48     1503.54    276.17 o 
 -13   1  18       15.79       12.94     73.85 o 
 -11   1  18      821.62      916.45    143.12 o 
  -9   1  18        3.46       12.22     66.33 o 
  -7   1  18      310.40      237.85     84.41 o 
  -5   1  18      209.25      127.95     77.56 o 
  -3   1  18        1.36      -22.04     74.64 o 
  -1   1  18     1363.38     1620.96    222.18 o 
   1   1  18       22.22      115.07     84.18 o 
   3   1  18      137.97       89.48     82.48 o 
   5   1  18       69.88       15.18     74.87 o 
   7   1  18       48.50      173.92     92.17 o 
   9   1  18       55.23        8.32     84.41 o 
  11   1  18       18.75      -14.71     92.33 o 
  13   1  18        7.48      -49.06     94.89 o 
  15   1  18       13.22       13.42     95.60 o 
 -14   2  18       23.02       -1.32     65.41 o 
 -12   2  18     1660.47     1754.81    270.58 o 
 -10   2  18     1224.02     1521.49    202.45 o 
  -8   2  18      419.66      369.58     96.43 o 
  -6   2  18      945.53      914.50    143.72 o 
  -4   2  18      443.60      366.10    150.21 o 
  -2   2  18     1531.82     1397.99    271.50 o 
   0   2  18     3220.95     3580.68    413.65 o 
   2   2  18       56.24       75.25    130.62 o 
   4   2  18     1013.90     1076.25    174.83 o 
   6   2  18     1824.14     1557.91    219.44 o 
   8   2  18      968.94     1133.39    203.40 o 
  10   2  18     1353.35     1538.56    187.78 o 
  12   2  18      364.83      329.99     90.89 o 
  14   2  18     1270.03     1428.56    221.66 o 
 -13   3  18      341.33      210.89     83.71 o 
 -11   3  18      581.13      516.14    105.55 o 
  -9   3  18       17.28      154.88    108.23 o 
  -7   3  18        0.00      125.09     99.83 o 
  -5   3  18      380.48      295.11    102.04 o 
  -3   3  18      445.33      620.09    279.90 o 
  -1   3  18      481.18      591.70    201.53 o 
   1   3  18      683.05      667.12    135.19 o 
   3   3  18       22.09      -18.29     90.05 o 
   5   3  18       55.98       71.77    225.79 o 
   7   3  18       49.32       63.82     77.32 o 
   9   3  18       19.58       22.85     71.23 o 
  11   3  18      248.69      283.44     91.36 o 
  -6   4  18       22.19      -46.05     67.70 o 
  -4   4  18       34.61       76.59     73.08 o 
  -2   4  18      401.20      363.33    137.15 o 
   0   4  18      270.55      375.07    158.61 o 
   2   4  18      477.25      696.01    197.80 o 
   4   4  18     1254.14     1408.16    213.01 o 
 -15   1  19      989.91      778.96    169.80 o 
 -13   1  19        4.09       -2.92     91.43 o 
 -11   1  19      110.68       42.31     84.28 o 
  -9   1  19     3328.91     2730.99    323.94 o 
  -7   1  19     1135.07     1012.64    156.02 o 
  -5   1  19     1360.41     1546.68    211.06 o 
  -3   1  19        3.83      154.45     78.91 o 
  -1   1  19     3924.07     3678.17    421.57 o 
   1   1  19      591.97      582.97    123.51 o 
   3   1  19     2059.45     2216.54    510.39 o 
   5   1  19      476.14      254.56    109.16 o 
   7   1  19        1.36      131.12     95.47 o 
   9   1  19       97.55      209.25    124.02 o 
  11   1  19     3763.75     3430.29    412.36 o 
  13   1  19      695.13      767.97    155.43 o 
 -12   2  19      478.26      590.75    120.35 o 
 -10   2  19      532.08      416.23    104.35 o 
  -8   2  19       53.44       31.86     90.44 o 
  -6   2  19       11.18      142.07     88.21 o 
  -4   2  19      440.98      190.44     95.00 o 
  -2   2  19       26.77      146.04     90.32 o 
   0   2  19     2845.45     2645.84    553.23 o 
   2   2  19      585.01      392.76    112.96 o 
   4   2  19      369.83      486.83    131.50 o 
   6   2  19      301.34      183.33    115.08 o 
   8   2  19      166.05      256.15    119.40 o 
  10   2  19     1343.66     1505.16    183.34 o 
  -9   3  19       23.67       18.66    100.76 o 
  -7   3  19      291.26      306.02    136.21 o 
  -5   3  19      156.45      270.86    127.82 o 
  -3   3  19      439.55      721.55    146.39 o 
  -1   3  19       73.52      211.43    107.84 o 
   1   3  19     3285.68     3549.24    418.78 o 
   3   3  19     1899.31     1913.43    261.18 o 
   5   3  19      292.98      412.91    121.47 o 
   7   3  19      954.82      888.41    133.34 o 
 -12   0  20      829.06      727.74    194.06 o 
 -10   0  20     2356.73     2407.19    419.89 o 
  -8   0  20       74.20       95.17    134.35 o 
  -6   0  20       80.33       16.79    128.75 o 
  -4   0  20      135.55      143.68    132.49 o 
  -2   0  20     3131.10     2636.73    460.95 o 
   0   0  20     1140.44     1759.64    343.34 o 
   2   0  20       76.57      326.54    153.01 o 
   4   0  20       33.61      197.80    153.01 o 
   6   0  20        4.09      166.07    164.21 o 
   8   0  20      581.18      854.62    233.25 o 
  10   0  20     2172.45     2242.96    425.49 o 
 -11   1  20        8.24      207.48    106.36 o 
  -9   1  20       21.62      175.28     86.53 o 
  -7   1  20        9.63      115.97     95.85 o 
  -5   1  20      211.91      294.97    111.02 o 
  -3   1  20       36.99       17.81     80.03 o 
  -1   1  20      106.84      128.41     97.70 o 
   1   1  20       56.53       45.32     94.14 o 
   3   1  20      143.36      141.22    104.88 o 
   5   1  20       82.37       32.15    110.67 o 
   7   1  20       10.41      -81.51    121.29 o 
   9   1  20        9.22      -32.35     99.49 o 
  -8   2  20       31.54     -113.17     75.45 o 
  -6   2  20       30.27       72.00     83.51 o 
  -4   2  20       79.29       19.51     89.22 o 
  -2   2  20     1893.24     2020.27    268.50 o 
   0   2  20     1827.52     2058.42    599.02 o 
   2   2  20      100.66      193.16    107.33 o 
   4   2  20      292.64      386.39    124.03 o 
   6   2  20       65.43       81.58    100.28 o 
   8   2  20       56.12       -9.46    103.34 o 
  -1   3  20       95.40       56.97    100.76 o 
  -7   1  21        4.47       12.39     86.34 o 
  -5   1  21      403.27      517.61    152.08 o 
  -3   1  21      840.82      963.15    295.75 o 
  -1   1  21      475.78      697.83    141.16 o 
   1   1  21       47.59      175.08    106.27 o 
   3   1  21        4.16      118.45     93.47 o 
   5   1  21       66.03       51.43    100.40 o 
  -2   2  21      605.51      561.89    136.33 o 
   0   2  21       55.11      206.99    109.03 o 
                                                 
